# Supplementary material for: Genome-wide analysis of WOX genes in upland cotton and their expression pattern under different stresses
Source: BMC Plant Biol. 2017 Jul 6;17:113. doi: 10.1186/s12870-017-1065-8 (PMC5501002; doi:10.1186/s12870-017-1065-8)
Supplement: Supplementary file 1 — Information on the gene exons used in this study. (XLSX 46 kb) [file 12870_2017_1065_MOESM1_ESM.xlsx]

## Sheet: Supplementary Tab. 1
Additional file 1 Information on Ggenes exons information used in this study
Genename	locus	Chromosome	start position	end postion	strand
GhWOX2a	Cotton_A_31330	Ca1	56777536	56777857	+
GhWOX2a	Cotton_A_31330	Ca1	56777958	56778373	+
GaWOX13b	Cotton_A_28656	Ca1	137398475	137398688	+
GaWOX13b	Cotton_A_28656	Ca1	137399373	137399893	+
GaWOX13a	Cotton_A_34527	Ca2	82172507	82172733	+
GaWOX13a	Cotton_A_34527	Ca2	82173426	82173523	+
GaWOX13a	Cotton_A_34527	Ca2	82173760	82174212	+
GaWOX13a	Cotton_A_34527	Ca2	82174566	82174651	+
GaWOX10	Cotton_A_05511	Ca3	129574276	129574462	+
GaWOX10	Cotton_A_05511	Ca3	129575504	129575899	+
GaWOX10	Cotton_A_05511	Ca3	129575981	129576069	+
GaWOX12	Cotton_A_39066	Ca3	130863561	130863587	-
GaWOX12	Cotton_A_39066	Ca3	130863721	130863896	-
GaWOX12	Cotton_A_39066	Ca3	130864284	130864845	-
GaWOX4a	Cotton_A_40228	Ca4	80399106	80399252	-
GaWOX4a	Cotton_A_40228	Ca4	80399344	80399625	-
GaWOX4a	Cotton_A_40228	Ca4	80399860	80400075	-
GaWOX11	Cotton_A_22352	Ca5	117518495	117519035	+
GaWOX11	Cotton_A_22352	Ca5	117520024	117520232	+
GaWOX3b	Cotton_A_02211	Ca5	129138053	129138382	+
GaWOX3b	Cotton_A_02211	Ca5	129138898	129139170	+
GaWOX4b	Cotton_A_08673	Ca6	17211321	17211476	-
GaWOX4b	Cotton_A_08673	Ca6	17211576	17211857	-
GaWOX4b	Cotton_A_08673	Ca6	17212171	17212380	-
GaWOX9	Cotton_A_11308	Ca6	19151209	19151453	-
GaWOX9	Cotton_A_11308	Ca6	19151663	19152421	-
GaWOX9	Cotton_A_11308	Ca6	19152718	19152847	-
GaWOX3a	Cotton_A_07016	Ca6	88374895	88375254	+
GaWOX3a	Cotton_A_07016	Ca6	88375972	88376310	+
GaWOX5	Cotton_A_22129	Ca8	10732543	10732748	-
GaWOX5	Cotton_A_22129	Ca8	10733555	10733912	-
GaWUS1b	Cotton_A_24179	Ca8	18613503	18613877	-
GaWUS1b	Cotton_A_24179	Ca8	18613971	18614068	-
GaWUS1b	Cotton_A_24179	Ca8	18614176	18614443	-
GaWOX8	Cotton_A_03937	Ca8	61996142	61996383	-
GaWOX8	Cotton_A_03937	Ca8	61996528	61997193	-
GaWOX8	Cotton_A_03937	Ca8	61997255	61997384	-
GaWUS1a	Cotton_A_11370	Ca9	77115385	77115859	+
GaWUS1a	Cotton_A_11370	Ca9	77115994	77116100	+
GaWUS1a	Cotton_A_11370	Ca9	77116499	77116867	+
GaWOX1	Cotton_A_01437	Ca9	120009819	120009966	+
GaWOX1	Cotton_A_01437	Ca9	120010040	120010342	+
GaWOX1	Cotton_A_01437	Ca9	120010539	120010615	+
GaWOX1	Cotton_A_01437	Ca9	120011854	120012420	+
GaWOX1	Cotton_A_01436	Ca9	120018461	120018608	+
GaWOX1	Cotton_A_01436	Ca9	120018682	120018984	+
GaWOX1	Cotton_A_01436	Ca9	120019181	120019257	+
GaWOX1	Cotton_A_01436	Ca9	120020496	120021062	+
GaWOX2b	Cotton_A_10549	Ca11	103590292	103590607	+
GaWOX2b	Cotton_A_10549	Ca11	103591596	103592020	+
GaWOX4	Cotton_A_41190	scaffold2306	152725	152876	-
GaWOX4	Cotton_A_41190	scaffold2306	152936	153206	-
GaWOX4	Cotton_A_41190	scaffold2306	153483	153674	-
GaWOX6	Cotton_A_39708	scaffold3563	50501	50624	+
GaWOX6	Cotton_A_39708	scaffold3563	50735	51058	+
GaWOX6	Cotton_A_39708	scaffold3563	51148	51212	+
GaWOX6	Cotton_A_39708	scaffold3563	51507	51807	+
GaWOX6	Cotton_A_39708	scaffold3563	51967	52010	+
GhWOX3b_Dt	Gh_D03G1275	D03	40639678	40640007	-
GhWOX3b_Dt	Gh_D03G1275	D03	40638897	40639178	-
GhWOX4a_At	Gh_A01G0998	A01	28211758	28211982	+
GhWOX4a_At	Gh_A01G0998	A01	28212217	28212498	+
GhWOX4a_At	Gh_A01G0998	A01	28212590	28212736	+
GhWOX13a_Dt	Gh_D07G1730	D07	38156360	38156603	+
GhWOX13a_Dt	Gh_D07G1730	D07	38157617	38158069	+
GhWOX13a_Dt	Gh_D07G1730	D07	38158426	38158511	+
GhWOX2a_At	Gh_A07G0882	A07	15553450	15553768	-
GhWOX2a_At	Gh_A07G0882	A07	15552934	15553349	-
GhWOX2b_Dt	Gh_D13G2382	D13	59945179	59945500	-
GhWOX2b_Dt	Gh_D13G2382	D13	59943802	59944226	-
GhWOX10_Dt	Gh_D11G3261	D11	65616965	65617151	-
GhWOX10_Dt	Gh_D11G3261	D11	65615499	65615894	-
GhWOX10_Dt	Gh_D11G3261	D11	65615338	65615426	-
GhWOX6_Dt	Gh_D01G1463	D01	43701190	43701313	-
GhWOX6_Dt	Gh_D01G1463	D01	43700754	43701080	-
GhWOX6_Dt	Gh_D01G1463	D01	43700600	43700679	-
GhWOX6_Dt	Gh_D01G1463	D01	43699967	43700314	-
GhWOX4b_At	Gh_A05G1768	A05	18644746	18644955	-
GhWOX4b_At	Gh_A05G1768	A05	18644151	18644432	-
GhWOX4b_At	Gh_A05G1768	A05	18643896	18644051	-
GhWUS1a_At	Gh_A12G0552	A12	13670344	13670713	-
GhWUS1a_At	Gh_A12G0552	A12	13670115	13670212	-
GhWUS1a_At	Gh_A12G0552	A12	13669339	13669707	-
GhWXO4a_Dt	Gh_D01G1055	D01	19739272	19739496	+
GhWXO4a_Dt	Gh_D01G1055	D01	19739730	19740011	+
GhWXO4a_Dt	Gh_D01G1055	D01	19740103	19740249	+
GhWOX14_Dt	Gh_D08G0336	D08	3380734	3380935	-
GhWOX14_Dt	Gh_D08G0336	D08	3380186	3380628	-
GhWOX11_Dt	Gh_D13G1717	D13	51585270	51585684	-
GhWOX11_Dt	Gh_D13G1717	D13	51584083	51584291	-
GhWOX3b_At	Gh_A03G0301	A03	5077293	5077622	+
GhWOX3b_At	Gh_A03G0301	A03	5078132	5078407	+
GhWOX14_AT	Gh_A08G0247	A08	2688558	2688762	-
GhWOX14_AT	Gh_A08G0247	A08	2688010	2688452	-
GhWOX4_At	Gh_A02G0851	A02	22056095	22056286	+
GhWOX4_At	Gh_A02G0851	A02	22056558	22056830	+
GhWOX4_At	Gh_A02G0851	A02	22056905	22057042	+
GhWOX3a_At	Gh_A05G0852	A05	8498584	8498943	-
GhWOX3a_At	Gh_A05G0852	A05	8497547	8497885	-
GhWUS1b_At	Gh_A10G0884	A10	19135722	19136118	+
GhWUS1b_At	Gh_A10G0884	A10	19136219	19136316	+
GhWUS1b_At	Gh_A10G0884	A10	19136410	19136784	+
GhWOX5_At	Gh_A10G2087	A10	99632507	99632864	-
GhWOX5_At	Gh_A10G2087	A10	99631484	99631689	-
GhWOX11_At	Gh_A13G1402	A13	70930646	70931186	-
GhWOX11_At	Gh_A13G1402	A13	70929455	70929660	-
GhWOX13b_Dt	Gh_D03G0014	D03	131589	131805	-
GhWOX13b_Dt	Gh_D03G0014	D03	130381	130904	-
GhWOX1_At	Gh_A12G2429	A12	86771311	86771458	-
GhWOX1_At	Gh_A12G2429	A12	86770935	86771237	-
GhWOX1_At	Gh_A12G2429	A12	86770670	86770746	-
GhWOX1_At	Gh_A12G2429	A12	86768862	86769428	-
GhWOX12_Dt	Gh_D11G3037	D11	61822268	61822931	+
GhWOX12_Dt	Gh_D11G3037	D11	61823312	61823508	+
GhWOX2b_At	Gh_A13G1983	A13	79348989	79349298	-
GhWOX2b_At	Gh_A13G1983	A13	79347577	79348001	-
GhWOX8_Dt	Gh_D10G0270	D10	2330282	2330411	-
GhWOX8_Dt	Gh_D10G0270	D10	2329555	2330220	-
GhWOX8_Dt	Gh_D10G0270	D10	2329169	2329410	-
GhWOX9_Dt	Gh_D05G1503	D05	13535211	13535340	+
GhWOX9_Dt	Gh_D05G1503	D05	13535637	13536395	+
GhWOX9_Dt	Gh_D05G1503	D05	13536606	13536850	+
GhWOX8_At	Gh_A10G0270	A10	2380209	2380338	-
GhWOX8_At	Gh_A10G0270	A10	2379482	2380147	-
GhWOX8_At	Gh_A10G0270	A10	2379096	2379337	-
GhWUS1b_Dt	Gh_D10G0866	D10	10961754	10962150	-
GhWUS1b_Dt	Gh_D10G0866	D10	10961555	10961652	-
GhWUS1b_Dt	Gh_D10G0866	D10	10961089	10961463	-
GhWOX4_Dt	Gh_D02G0901	D02	17957326	17957517	+
GhWOX4_Dt	Gh_D02G0901	D02	17957789	17958061	+
GhWOX4_Dt	Gh_D02G0901	D02	17958136	17958273	+
GhWOX13a_At	Gh_A07G1563	A07	57203829	57204072	+
GhWOX13a_At	Gh_A07G1563	A07	57205086	57205538	+
GhWOX13a_At	Gh_A07G1563	A07	57205892	57205977	+
GhWOX6_At	Gh_A01G1252	A01	72703588	72703711	-
GhWOX6_At	Gh_A01G1252	A01	72703154	72703477	-
GhWOX6_At	Gh_A01G1252	A01	72703000	72703079	-
GhWOX6_At	Gh_A01G1252	A01	72702363	72702710	-
GhWUS1a_Dt	Gh_D12G0569	D12	10600971	10601346	-
GhWUS1a_Dt	Gh_D12G0569	D12	10600742	10600839	-
GhWUS1a_Dt	Gh_D12G0569	D12	10599970	10600338	-
GhWOX13b_At	Gh_A02G1705	A02	83237195	83237411	+
GhWOX13b_At	Gh_A02G1705	A02	83238096	83238616	+
GhWOX2a_Dt	Gh_D07G0951	D07	12710675	12710999	-
GhWOX2a_Dt	Gh_D07G0951	D07	12710159	12710574	-
GhWOX4b_Dt	Gh_D05G1962	D05	18072327	18072536	-
GhWOX4b_Dt	Gh_D05G1962	D05	18071740	18072021	-
GhWOX4b_Dt	Gh_D05G1962	D05	18071480	18071635	-
GhWOX5_Dt	Gh_D10G2357	D10	62458681	62459044	-
GhWOX5_Dt	Gh_D10G2357	D10	62457592	62457797	-
GhWOX9_At	Gh_A05G1334	A05	13652171	13652300	+
GhWOX9_At	Gh_A05G1334	A05	13652597	13653355	+
GhWOX9_At	Gh_A05G1334	A05	13653565	13653809	+
GhWOX3a_Dt	Gh_D05G3885	scaffold4075_D05	13293	13652	+
GhWOX3a_Dt	Gh_D05G3885	scaffold4075_D05	14298	14630	+
GhWOX12_At	Gh_A11G2676	A11	88906993	88907554	+
GhWOX12_At	Gh_A11G2676	A11	88907939	88908135	+
AtWOX14	AT1G20700.1	Chr1	7182558	7182762	+
AtWOX14	AT1G20700.1	Chr1	7183349	7183735	+
AtWOX14	AT1G20700.1	Chr1	7183823	7183866	+
AtWOX10	AT1G20710.1	Chr1	7184485	7184641	+
AtWOX10	AT1G20710.1	Chr1	7184733	7185128	+
AtWOX10	AT1G20710.1	Chr1	7185227	7185267	+
AtWOX4	AT1G46480.1	Chr1	17237711	17237953	-
AtWOX4	AT1G46480.1	Chr1	17237174	17237491	-
AtWOX4	AT1G46480.1	Chr1	17236903	17237097	-
AtWOX6	AT2G01500.1	Chr2	225919	225997	-
AtWOX6	AT2G01500.1	Chr2	225502	225846	-
AtWOX6	AT2G01500.1	Chr2	225226	225293	-
AtWOX6	AT2G01500.1	Chr2	224470	224793	-
AtWUS1	AT2G17950.1	Chr2	7810176	7810671	-
AtWUS1	AT2G17950.1	Chr2	7809485	7809573	-
AtWUS1	AT2G17950.1	Chr2	7809100	7809393	-
AtWOX3	AT2G28610.1	Chr2	12262115	12262558	+
AtWOX3	AT2G28610.1	Chr2	12262996	12263286	+
AtWOX9	AT2G33880.1	Chr2	14343471	14343597	-
AtWOX9	AT2G33880.1	Chr2	14342564	14343385	-
AtWOX9	AT2G33880.1	Chr2	14342073	14342254	-
AtWOX9	AT2G33880.1	Chr2	14341639	14341644	-
AtWOX11	AT3G03660.1	Chr3	891739	892162	-
AtWOX11	AT3G03660.1	Chr3	891463	891651	-
AtWOX11	AT3G03660.1	Chr3	890736	890911	-
AtWOX11	AT3G03660.1	Chr3	889515	889532	-
AtWOX5	AT3G11260.1	Chr3	3527606	3527909	+
AtWOX5	AT3G11260.1	Chr3	3528019	3528263	+
AtWOX1	AT3G18010.1	Chr3	6163048	6163183	-
AtWOX1	AT3G18010.1	Chr3	6162582	6162944	-
AtWOX1	AT3G18010.1	Chr3	6162391	6162452	-
AtWOX1	AT3G18010.1	Chr3	6161155	6161646	-
AtWOX13	AT4G35550.1	Chr4	16876945	16877167	-
AtWOX13	AT4G35550.1	Chr4	16876023	16876520	-
AtWOX13	AT4G35550.1	Chr4	16875814	16875899	-
AtWOX7	AT5G05770.1	Chr5	1734487	1734855	+
AtWOX12	AT5G17810.1	Chr5	5881993	5882602	-
AtWOX12	AT5G17810.1	Chr5	5881506	5881684	-
AtWOX12	AT5G17810.1	Chr5	5880576	5880593	-
AtWOX8	AT5G45980.1	Chr5	18648921	18649059	+
AtWOX8	AT5G45980.1	Chr5	18649209	18649808	+
AtWOX8	AT5G45980.1	Chr5	18650382	18650614	+
AtWOX8	AT5G45980.1	Chr5	18650693	18650698	+
AtWOX15	AT5G46010.1	Chr5	18660584	18660722	+
AtWOX15	AT5G46010.1	Chr5	18660954	18661183	+
AtWOX2	AT5G59340.1	Chr5	23934327	23934627	-
AtWOX2	AT5G59340.1	Chr5	23933408	23933889	-
GrWOX2a	Gorai.001G108900.1	Chr01	12476778	12477198	-
GrWOX2a	Gorai.001G108900.1	Chr01	12476262	12476677	-
GrWOX13a	Gorai.001G199200.1	Chr01	35662348	35662552	+
GrWOX13a	Gorai.001G199200.1	Chr01	35663607	35664059	+
GrWOX13a	Gorai.001G199200.1	Chr01	35664416	35664501	+
GrWOX4a	Gorai.002G134800.1	Chr02	21647041	21647265	+
GrWOX4a	Gorai.002G134800.1	Chr02	21647500	21647781	+
GrWOX4a	Gorai.002G134800.1	Chr02	21647873	21648019	+
GrWOX6	Gorai.002G178400.1	Chr02	46145994	46146117	-
GrWOX6	Gorai.002G178400.1	Chr02	46145558	46145884	-
GrWOX6	Gorai.002G178400.1	Chr02	46145404	46145483	-
GrWOX6	Gorai.002G178400.1	Chr02	46144770	46145117	-
GrWOX13b	Gorai.003G002200.1	Chr03	126728	126944	-
GrWOX13b	Gorai.003G002200.1	Chr03	125520	126043	-
GrWOX3b	Gorai.003G138900.1	Chr03	40070515	40070841	-
GrWOX3b	Gorai.003G138900.1	Chr03	40069761	40070042	-
GrWOX14	Gorai.004G038300.1	Chr04	3211749	3211953	-
GrWOX14	Gorai.004G038300.1	Chr04	3211199	3211641	-
GrWOX4	Gorai.005G101400.1	Chr05	16394160	16394351	+
GrWOX4	Gorai.005G101400.1	Chr05	16394624	16394896	+
GrWOX4	Gorai.005G101400.1	Chr05	16394971	16395108	+
GrWOX12	Gorai.007G346300.1	Chr07	57419364	57420027	+
GrWOX12	Gorai.007G346300.1	Chr07	57420409	57420584	+
GrWOX12	Gorai.007G346300.1	Chr07	57421276	57421293	+
GrWOX10	Gorai.007G372000.1	Chr07	60470410	60470596	-
GrWOX10	Gorai.007G372000.1	Chr07	60469018	60469413	-
GrWOX10	Gorai.007G372000.1	Chr07	60468856	60468944	-
GrWUS1a	Gorai.008G063200.1	Chr08	10095032	10095404	-
GrWUS1a	Gorai.008G063200.1	Chr08	10094800	10094897	-
GrWUS1a	Gorai.008G063200.1	Chr08	10094028	10094396	-
GrWOX1	Gorai.008G289800.1	Chr08	56457047	56457194	-
GrWOX1	Gorai.008G289800.1	Chr08	56456671	56456973	-
GrWOX1	Gorai.008G289800.1	Chr08	56456407	56456483	-
GrWOX1	Gorai.008G289800.1	Chr08	56454590	56455156	-
GrWOX3a	Gorai.009G103500.1	Chr09	7465411	7465770	-
GrWOX3a	Gorai.009G103500.1	Chr09	7464434	7464766	-
GrWOX9	Gorai.009G165700.1	Chr09	12730113	12730242	+
GrWOX9	Gorai.009G165700.1	Chr09	12730539	12731297	+
GrWOX9	Gorai.009G165700.1	Chr09	12731508	12731752	+
GrWOX4b	Gorai.009G214200.1	Chr09	16632405	16632614	-
GrWOX4b	Gorai.009G214200.1	Chr09	16631807	16632088	-
GrWOX4b	Gorai.009G214200.1	Chr09	16631534	16631689	-
GrWOX8	Gorai.011G031300.1	Chr11	2343415	2343544	-
GrWOX8	Gorai.011G031300.1	Chr11	2342688	2343353	-
GrWOX8	Gorai.011G031300.1	Chr11	2342302	2342543	-
GrWUS1b	Gorai.011G098600.1	Chr11	10957846	10958242	-
GrWUS1b	Gorai.011G098600.1	Chr11	10957647	10957744	-
GrWUS1b	Gorai.011G098600.1	Chr11	10957181	10957555	-
GrWOX5	Gorai.011G283000.1	Chr11	61565452	61565812	-
GrWOX5	Gorai.011G283000.1	Chr11	61564361	61564566	-
GrWOX11	Gorai.013G196400.1	Chr13	50043149	50043689	+
GrWOX11	Gorai.013G196400.1	Chr13	50044655	50044830	+
GrWOX11	Gorai.013G196400.1	Chr13	50045525	50045542	+
GrWOX2b	Gorai.013G264200.1	Chr13	57756726	57757041	-
GrWOX2b	Gorai.013G264200.1	Chr13	57755340	57755764	-
Os01g47710	LOC_Os01g47710.1	Chr1	27292266	27292437	-
Os01g47710	LOC_Os01g47710.1	Chr1	27290980	27292116	-
Os01g47710	LOC_Os01g47710.1	Chr1	27288763	27289055	-
Os01g60270	LOC_Os01g60270.1	Chr1	34863238	34863439	+
Os01g60270	LOC_Os01g60270.1	Chr1	34864593	34865111	+
Os01g60270	LOC_Os01g60270.1	Chr1	34865195	34865277	+
Os01g62310	LOC_Os01g62310.1	Chr1	36059084	36059567	-
Os01g62310	LOC_Os01g62310.1	Chr1	36057588	36058045	-
Os01g63510	LOC_Os01g63510.1	Chr1	36814413	36814791	-
Os01g63510	LOC_Os01g63510.1	Chr1	36814080	36814303	-
Os11g01130	LOC_Os11g01130.1	Chr11	68344	68955	+
Os12g01120	LOC_Os12g01120.1	Chr12	64393	65004	+
Os03g20910	LOC_Os03g20910.1	Chr3	11847990	11848782	-
Os03g20910	LOC_Os03g20910.1	Chr3	11846029	11846306	-
Os04g55590	LOC_Os04g55590.1	Chr4	33096220	33096465	-
Os04g55590	LOC_Os04g55590.1	Chr4	33095860	33096141	-
Os04g55590	LOC_Os04g55590.1	Chr4	33095586	33095768	-
Os04g56780	LOC_Os04g56780.1	Chr4	33861040	33861424	-
Os04g56780	LOC_Os04g56780.1	Chr4	33860817	33860938	-
Os04g56780	LOC_Os04g56780.1	Chr4	33860374	33860736	-
Os05g02730	LOC_Os05g02730.1	Chr5	977812	978399	+
Os05g02730	LOC_Os05g02730.1	Chr5	978480	978752	+
Os05g48990	LOC_Os05g48990.1	Chr5	28100295	28100469	+
Os05g48990	LOC_Os05g48990.1	Chr5	28100558	28101649	+
Os05g48990	LOC_Os05g48990.1	Chr5	28104479	28104735	+
Os05g48990	LOC_Os05g48990.1	Chr5	28105033	28105056	+
Os07g34880	LOC_Os07g34880.1	Chr7	20904213	20904409	+
Os07g34880	LOC_Os07g34880.1	Chr7	20904980	20905155	+
Os07g34880	LOC_Os07g34880.1	Chr7	20905285	20905832	+
Os07g48560	LOC_Os07g48560.1	Chr7	29073156	29073750	+
Os07g48560	LOC_Os07g48560.1	Chr7	29074786	29074961	+
Os07g48560	LOC_Os07g48560.1	Chr7	29075153	29075170	+
Os08g14400	LOC_Os08g14400.1	Chr8	8639924	8640581	-
Os08g14400	LOC_Os08g14400.1	Chr8	8639564	8639742	-
Os08g14400	LOC_Os08g14400.1	Chr8	8639406	8639423	-
Sobic.001G386600	Sobic.001G386600.1	Chr01	67421705	67422455	+
Sobic.001G386600	Sobic.001G386600.1	Chr01	67423676	67423851	+
Sobic.001G386600	Sobic.001G386600.1	Chr01	67424498	67424515	+
Sobic.002G421800	Sobic.002G421800.1	Chr02	76925472	76926054	+
Sobic.002G421800	Sobic.002G421800.1	Chr02	76926955	76927130	+
Sobic.002G421800	Sobic.002G421800.1	Chr02	76927326	76927340	+
Sobic.003G250100	Sobic.003G250100.1	Chr03	58847379	58847544	-
Sobic.003G250100	Sobic.003G250100.1	Chr03	58846112	58847206	-
Sobic.003G250100	Sobic.003G250100.1	Chr03	58843345	58843676	-
Sobic.003G336600	Sobic.003G336600.1	Chr03	65980915	65981146	+
Sobic.003G336600	Sobic.003G336600.1	Chr03	65982925	65983443	+
Sobic.003G336600	Sobic.003G336600.1	Chr03	65983547	65983632	+
Sobic.003G350900	Sobic.003G350900.1	Chr03	67046113	67046659	-
Sobic.003G350900	Sobic.003G350900.1	Chr03	67043795	67044270	-
Sobic.003G360200	Sobic.003G360200.1	Chr03	67782632	67783049	-
Sobic.003G360200	Sobic.003G360200.1	Chr03	67782245	67782483	-
Sobic.005G042200	Sobic.005G042200.1	Chr05	3894266	3894661	+
Sobic.005G042200	Sobic.005G042200.1	Chr05	3894805	3895191	+
Sobic.006G241000	Sobic.006G241000.1	Chr06	58183824	58184072	-
Sobic.006G241000	Sobic.006G241000.1	Chr06	58183421	58183714	-
Sobic.006G241000	Sobic.006G241000.1	Chr06	58183128	58183322	-
Sobic.006G254900	Sobic.006G254900.1	Chr06	59229947	59230361	-
Sobic.006G254900	Sobic.006G254900.1	Chr06	59229676	59229797	-
Sobic.006G254900	Sobic.006G254900.1	Chr06	59228863	59229309	-
Sobic.007G087600	Sobic.007G087600.1	Chr07	11950669	11951272	+
Sobic.007G087600	Sobic.007G087600.1	Chr07	11951446	11951654	+
Sobic.007G087600	Sobic.007G087600.1	Chr07	11951754	11951771	+
Sobic.009G023900	Sobic.009G023900.1	Chr09	2107913	2108476	-
Sobic.009G023900	Sobic.009G023900.1	Chr09	2107531	2107785	-
Sobic.009G233000	Sobic.009G233000.1	Chr09	57265211	57265325	+
Sobic.009G233000	Sobic.009G233000.1	Chr09	57265525	57266628	+
Sobic.009G233000	Sobic.009G233000.1	Chr09	57268568	57268827	+
Sobic.009G233000	Sobic.009G233000.1	Chr09	57268994	57269005	+
Thecc1EG000062	Thecc1EG000062t1	scaffold_1	248951	249176	-
Thecc1EG000062	Thecc1EG000062t1	scaffold_1	247257	247709	-
Thecc1EG000062	Thecc1EG000062t1	scaffold_1	246759	246844	-
Thecc1EG000215	Thecc1EG000215t1	scaffold_1	863437	863821	-
Thecc1EG000215	Thecc1EG000215t1	scaffold_1	863185	863279	-
Thecc1EG000215	Thecc1EG000215t1	scaffold_1	862435	862809	-
Thecc1EG042593	Thecc1EG042593t1	scaffold_10r	1337450	1337804	+
Thecc1EG042593	Thecc1EG042593t1	scaffold_10r	1337893	1338131	+
Thecc1EG010888	Thecc1EG010888t1	scaffold_2	36310812	36311010	-
Thecc1EG010888	Thecc1EG010888t1	scaffold_2	36310386	36310682	-
Thecc1EG010888	Thecc1EG010888t1	scaffold_2	36310089	36310165	-
Thecc1EG010888	Thecc1EG010888t1	scaffold_2	36309286	36309705	-
Thecc1EG012755	Thecc1EG012755t1	scaffold_3	5746549	5746714	-
Thecc1EG012755	Thecc1EG012755t1	scaffold_3	5746090	5746401	-
Thecc1EG012755	Thecc1EG012755t1	scaffold_3	5745666	5745742	-
Thecc1EG012755	Thecc1EG012755t1	scaffold_3	5744515	5745033	-
Thecc1EG025805	Thecc1EG025805t1	scaffold_5	34797708	34798353	-
Thecc1EG025805	Thecc1EG025805t1	scaffold_5	34796693	34796868	-
Thecc1EG025805	Thecc1EG025805t1	scaffold_5	34796150	34796167	-
Thecc1EG029776	Thecc1EG029776t1	scaffold_6	24277936	24278065	+
Thecc1EG029776	Thecc1EG029776t1	scaffold_6	24278411	24279166	+
Thecc1EG029776	Thecc1EG029776t1	scaffold_6	24279490	24279734	+
Thecc1EG033793	Thecc1EG033793t1	scaffold_8	199760	199972	+
Thecc1EG033793	Thecc1EG033793t1	scaffold_8	200318	200599	+
Thecc1EG033793	Thecc1EG033793t1	scaffold_8	200709	200861	+
Thecc1EG034409	Thecc1EG034409t1	scaffold_8	2834060	2834255	+
Thecc1EG034409	Thecc1EG034409t1	scaffold_8	2834579	2834980	+
Thecc1EG034409	Thecc1EG034409t1	scaffold_8	2835108	2835196	+
Thecc1EG041866	Thecc1EG041866t1	scaffold_9	39875042	39875369	+
Thecc1EG041866	Thecc1EG041866t1	scaffold_9	39876014	39876465	+
Thecc1EG041963	Thecc1EG041963t1	scaffold_9	40361922	40362299	-
Thecc1EG041963	Thecc1EG041963t1	scaffold_9	40360988	40361377	-
GRMZM2G170958	GRMZM2G170958_P01	10	70352661	70353321	+
GRMZM2G170958	GRMZM2G170958_P01	10	70353570	70353775	+
GRMZM2G170958	GRMZM2G170958_P01	10	70353879	70353896	+
GRMZM2G028622	GRMZM2G028622_P01	10	146494874	146495344	-
GRMZM2G028622	GRMZM2G028622_P01	10	146495478	146495611	-
GRMZM2G028622	GRMZM2G028622_P01	10	146495845	146496217	-
GRMZM2G162481	GRMZM2G162481_P01	9	133354575	133355580	+
GRMZM2G162481	GRMZM2G162481_P01	9	133356933	133357108	+
GRMZM2G162481	GRMZM2G162481_P01	9	133357818	133357835	+
GRMZM2G122537	GRMZM2G122537_P01	6	30106939	30107376	+
GRMZM2G122537	GRMZM2G122537_P01	6	30107509	30107766	+
GRMZM2G409881	GRMZM2G409881_P01	6	164845767	164845887	+
GRMZM2G409881	GRMZM2G409881_P01	6	164846087	164847202	+
GRMZM2G409881	GRMZM2G409881_P01	6	164849336	164849601	+
GRMZM2G409881	GRMZM2G409881_P01	6	164849682	164849699	+
GRMZM2G140083	GRMZM2G140083_P01	8	131860635	131861059	+
GRMZM2G140083	GRMZM2G140083_P01	8	131861555	131861792	+
GRMZM2G133972	GRMZM2G133972_P01	8	148836834	148837053	+
GRMZM2G133972	GRMZM2G133972_P01	8	148837240	148838271	+
GRMZM2G133972	GRMZM2G133972_P01	8	148839843	148840168	+
GRMZM2G478396	GRMZM2G478396_P01	8	166836329	166837036	+
GRMZM2G339751	GRMZM2G339751_P01	8	168495772	168496248	+
GRMZM5G805026	GRMZM5G805026_P01	8	170258415	170258503	-
GRMZM5G805026	GRMZM5G805026_P01	8	170258597	170259145	-
GRMZM5G805026	GRMZM5G805026_P01	8	170260818	170261028	-
GRMZM2G116063	GRMZM2G116063_P01	3	178370091	178370505	+
GRMZM2G116063	GRMZM2G116063_P01	3	178370627	178370877	+
GRMZM2G108933	GRMZM2G108933_P01	3	181120529	181121009	+
GRMZM2G108933	GRMZM2G108933_P01	3	181122597	181123090	+
GRMZM2G069274	GRMZM2G069274_P01	3	185490134	185490219	-
GRMZM2G069274	GRMZM2G069274_P01	3	185490315	185490833	-
GRMZM2G069274	GRMZM2G069274_P01	3	185492929	185493172	-
GRMZM2G069274	GRMZM2G069274_P01	3	185493298	185493336	-
GRMZM2G031882	GRMZM2G031882_P01	3	210664402	210664579	+
GRMZM2G031882	GRMZM2G031882_P01	3	210664807	210665862	+
GRMZM2G031882	GRMZM2G031882_P01	3	210667983	210668296	+
GRMZM2G047448	GRMZM2G047448_P01	2	3392385	3392784	+
GRMZM2G047448	GRMZM2G047448_P01	2	3392928	3393052	+
GRMZM2G047448	GRMZM2G047448_P01	2	3393156	3393593	+
GRMZM2G069028	GRMZM2G069028_P01	2	143167032	143167436	+
GRMZM2G069028	GRMZM2G069028_P01	2	143167550	143167933	+
GRMZM2G419252	GRMZM2G419252_P01	4	89175622	89175967	-
GRMZM2G419252	GRMZM2G419252_P01	4	89176626	89176720	-
GRMZM2G419252	GRMZM2G419252_P01	4	89176913	89177043	-
GRMZM2G419252	GRMZM2G419252_P01	4	89177218	89177608	-
GRMZM2G419252	GRMZM2G419252_P01	4	89178115	89178266	-
GRMZM2G419252	GRMZM2G419252_P01	4	89178441	89178462	-
GRMZM2G038252	GRMZM2G038252_P01	1	26129376	26129461	-
GRMZM2G038252	GRMZM2G038252_P01	1	26129557	26130075	-
GRMZM2G038252	GRMZM2G038252_P01	1	26132171	26132387	-
GRMZM2G314064	GRMZM2G314064_P01	1	52344209	52344959	+
GRMZM2G314064	GRMZM2G314064_P01	1	52346240	52346415	+
GRMZM2G314064	GRMZM2G314064_P01	1	52347058	52347075	+
CotAD_49908 Dt_chr1 + 46852047 46852371	CotAD_49908 Dt_chr1 + 46852047 46852371
CotAD_49908 Dt_chr1 + 46852472 46852887	CotAD_49908 Dt_chr1 + 46852472 46852887
CotAD_60193 At_chr5 - 5820160 5820489	CotAD_60193 At_chr5 - 5820160 5820489
CotAD_60193 At_chr5 - 5819375 5819647	CotAD_60193 At_chr5 - 5819375 5819647
CotAD_63006 Dt_chr1 - 84154445 84154671	CotAD_63006 Dt_chr1 - 84154445 84154671
CotAD_63006 Dt_chr1 - 84153657 84153754	CotAD_63006 Dt_chr1 - 84153657 84153754
CotAD_63006 Dt_chr1 - 84152968 84153420	CotAD_63006 Dt_chr1 - 84152968 84153420
CotAD_63006 Dt_chr1 - 84152526 84152611	CotAD_63006 Dt_chr1 - 84152526 84152611
CotAD_70151 Dt_chr1 + 86993877 86994081	CotAD_70151 Dt_chr1 + 86993877 86994081
CotAD_70151 Dt_chr1 + 86995134 86995586	CotAD_70151 Dt_chr1 + 86995134 86995586
CotAD_70151 Dt_chr1 + 86995940 86996025	CotAD_70151 Dt_chr1 + 86995940 86996025
CotAD_04633 At_chr4 + 36798930 36799251	CotAD_04633 At_chr4 + 36798930 36799251
CotAD_04633 At_chr4 + 36800204 36800628	CotAD_04633 At_chr4 + 36800204 36800628
CotAD_34495 At_chr1 - 3740033 3740594	CotAD_34495 At_chr1 - 3740033 3740594
CotAD_34495 At_chr1 - 3739452 3739648	CotAD_34495 At_chr1 - 3739452 3739648
CotAD_04402 At_chr8 + 76677459 76677667	CotAD_04402 At_chr8 + 76677459 76677667
CotAD_04402 At_chr8 + 76675940 76676480	CotAD_04402 At_chr8 + 76675940 76676480
CotAD_27071 Dt_chr8 - 32430991 32431363	CotAD_27071 Dt_chr8 - 32430991 32431363
CotAD_27071 Dt_chr8 - 32430759 32430856	CotAD_27071 Dt_chr8 - 32430759 32430856
CotAD_27071 Dt_chr8 - 32429987 32430355	CotAD_27071 Dt_chr8 - 32429987 32430355
CotAD_27072 Dt_chr8 - 32428421 32428793	CotAD_27072 Dt_chr8 - 32428421 32428793
CotAD_27072 Dt_chr8 - 32428189 32428286	CotAD_27072 Dt_chr8 - 32428189 32428286
CotAD_27072 Dt_chr8 - 32427417 32427785	CotAD_27072 Dt_chr8 - 32427417 32427785
CotAD_29562 Dt_chr3 - 21734383 21734661	CotAD_29562 Dt_chr3 - 21734383 21734661
CotAD_29562 Dt_chr3 - 21735164 21735493	CotAD_29562 Dt_chr3 - 21735164 21735493
CotAD_59256 At_chr3 - 60999089 60999340	CotAD_59256 At_chr3 - 60999089 60999340
CotAD_75974 At_chr3 + 18066430 18066567	CotAD_75974 At_chr3 + 18066430 18066567
CotAD_75974 At_chr3 + 18066083 18066355	CotAD_75974 At_chr3 + 18066083 18066355
CotAD_75974 At_chr3 + 18065616 18065807	CotAD_75974 At_chr3 + 18065616 18065807
CotAD_09560 At_chr9 + 52965046 52965384	CotAD_09560 At_chr9 + 52965046 52965384
CotAD_09560 At_chr9 + 52963986 52964345	CotAD_09560 At_chr9 + 52963986 52964345
CotAD_03659 At_chr9 - 42888514 42888669	CotAD_03659 At_chr9 - 42888514 42888669
CotAD_03659 At_chr9 - 42888769 42889050	CotAD_03659 At_chr9 - 42888769 42889050
CotAD_03659 At_chr9 - 42889364 42889582	CotAD_03659 At_chr9 - 42889364 42889582
CotAD_30787 At_chr13 - 20593310 20593515	CotAD_30787 At_chr13 - 20593310 20593515
CotAD_30787 At_chr13 - 20594505 20595045	CotAD_30787 At_chr13 - 20594505 20595045
CotAD_21207 At_chr11 - 69194478 69194874	CotAD_21207 At_chr11 - 69194478 69194874
CotAD_21207 At_chr11 - 69194245 69194342	CotAD_21207 At_chr11 - 69194245 69194342
CotAD_21207 At_chr11 - 69193777 69194151	CotAD_21207 At_chr11 - 69193777 69194151
CotAD_31335 Dt_chr9 - 53463449 53463658	CotAD_31335 Dt_chr9 - 53463449 53463658
CotAD_31335 Dt_chr9 - 53462862 53463143	CotAD_31335 Dt_chr9 - 53462862 53463143
CotAD_31335 Dt_chr9 - 53462602 53462757	CotAD_31335 Dt_chr9 - 53462602 53462757
CotAD_01720 Dt_chr9 - 58889718 58890077	CotAD_01720 Dt_chr9 - 58889718 58890077
CotAD_01720 Dt_chr9 - 58888740 58889072	CotAD_01720 Dt_chr9 - 58888740 58889072
CotAD_68050 Dt_chr5 + 62747405 62747596	CotAD_68050 Dt_chr5 + 62747405 62747596
CotAD_68050 Dt_chr5 + 62747868 62748140	CotAD_68050 Dt_chr5 + 62747868 62748140
CotAD_68050 Dt_chr5 + 62748215 62748352	CotAD_68050 Dt_chr5 + 62748215 62748352
CotAD_15677 Dt_chr11 - 9178448 9178822	CotAD_15677 Dt_chr11 - 9178448 9178822
CotAD_15677 Dt_chr11 - 9178914 9179011	CotAD_15677 Dt_chr11 - 9178914 9179011
CotAD_15677 Dt_chr11 - 9179115 9179511	CotAD_15677 Dt_chr11 - 9179115 9179511
CotAD_69502 At_chr2 - 21935268 21935414	CotAD_69502 At_chr2 - 21935268 21935414
CotAD_69502 At_chr2 - 21935506 21935787	CotAD_69502 At_chr2 - 21935506 21935787
CotAD_69502 At_chr2 - 21936022 21936246	CotAD_69502 At_chr2 - 21936022 21936246
CotAD_52695 At_chr2 + 37535707 37535931	CotAD_52695 At_chr2 + 37535707 37535931
CotAD_52695 At_chr2 + 37536166 37536447	CotAD_52695 At_chr2 + 37536166 37536447
CotAD_52695 At_chr2 + 37536539 37536685	CotAD_52695 At_chr2 + 37536539 37536685
CotAD_37336 Dt_chr2 - 37439179 37439325	CotAD_37336 Dt_chr2 - 37439179 37439325
CotAD_37336 Dt_chr2 - 37439417 37439698	CotAD_37336 Dt_chr2 - 37439417 37439698
CotAD_37336 Dt_chr2 - 37439932 37440156	CotAD_37336 Dt_chr2 - 37439932 37440156
CotAD_69754 scaffold4908.1 + 6391 6700	CotAD_69754 scaffold4908.1 + 6391 6700
CotAD_69754 scaffold4908.1 + 7688 8112	CotAD_69754 scaffold4908.1 + 7688 8112
CotAD_64898 scaffold1775.1 + 132674 132992	CotAD_64898 scaffold1775.1 + 132674 132992
CotAD_64898 scaffold1775.1 + 133093 133508	CotAD_64898 scaffold1775.1 + 133093 133508
CotAD_38760 scaffold1977.1 - 129512 130035	CotAD_38760 scaffold1977.1 - 129512 130035
CotAD_38760 scaffold1977.1 - 130720 130936	CotAD_38760 scaffold1977.1 - 130720 130936
CotAD_50682 scaffold1865.1 + 234229 234430	CotAD_50682 scaffold1865.1 + 234229 234430
CotAD_50682 scaffold1865.1 + 234536 234978	CotAD_50682 scaffold1865.1 + 234536 234978
CotAD_07344 scaffold72.1 - 1857884 1858326	CotAD_07344 scaffold72.1 - 1857884 1858326
CotAD_07344 scaffold72.1 - 1858432 1858636	CotAD_07344 scaffold72.1 - 1858432 1858636
CotAD_64064 scaffold3586.1 - 88370 88614	CotAD_64064 scaffold3586.1 - 88370 88614
CotAD_64064 scaffold3586.1 - 88824 89582	CotAD_64064 scaffold3586.1 - 88824 89582
CotAD_64064 scaffold3586.1 - 89879 90008	CotAD_64064 scaffold3586.1 - 89879 90008
CotAD_49496 scaffold2568.1 + 89153 89369	CotAD_49496 scaffold2568.1 + 89153 89369
CotAD_49496 scaffold2568.1 + 90054 90574	CotAD_49496 scaffold2568.1 + 90054 90574
CotAD_21819 scaffold506.1 - 684026 684592	CotAD_21819 scaffold506.1 - 684026 684592
CotAD_21819 scaffold506.1 - 685834 685910	CotAD_21819 scaffold506.1 - 685834 685910
CotAD_21819 scaffold506.1 - 686100 686402	CotAD_21819 scaffold506.1 - 686100 686402
CotAD_21819 scaffold506.1 - 686476 686623	CotAD_21819 scaffold506.1 - 686476 686623
CotAD_72593 scaffold2593.1 - 64698 65045	CotAD_72593 scaffold2593.1 - 64698 65045
CotAD_72593 scaffold2593.1 - 65335 65414	CotAD_72593 scaffold2593.1 - 65335 65414
CotAD_72593 scaffold2593.1 - 65489 65812	CotAD_72593 scaffold2593.1 - 65489 65812
CotAD_72593 scaffold2593.1 - 65923 66046	CotAD_72593 scaffold2593.1 - 65923 66046
CotAD_00646 scaffold26.1 + 737166 737295	CotAD_00646 scaffold26.1 + 737166 737295
CotAD_00646 scaffold26.1 + 737363 738022	CotAD_00646 scaffold26.1 + 737363 738022
CotAD_00646 scaffold26.1 + 738167 73840	CotAD_00646 scaffold26.1 + 738167 73840

## Sheet: Sheet2
Genename	locus	Chromosome	start	end	strand
GhWOX2a	Cotton_A_31330	Ca1	56777536	56777857	+
GhWOX2a	Cotton_A_31330	Ca1	56777958	56778373	+
GaWOX13b	Cotton_A_28656	Ca1	137398475	137398688	+
GaWOX13b	Cotton_A_28656	Ca1	137399373	137399893	+
GaWOX13a	Cotton_A_34527	Ca2	82172507	82172733	+
GaWOX13a	Cotton_A_34527	Ca2	82173426	82173523	+
GaWOX13a	Cotton_A_34527	Ca2	82173760	82174212	+
GaWOX13a	Cotton_A_34527	Ca2	82174566	82174651	+
GaWOX10	Cotton_A_05511	Ca3	129574276	129574462	+
GaWOX10	Cotton_A_05511	Ca3	129575504	129575899	+
GaWOX10	Cotton_A_05511	Ca3	129575981	129576069	+
GaWOX12	Cotton_A_39066	Ca3	130863561	130863587	-
GaWOX12	Cotton_A_39066	Ca3	130863721	130863896	-
GaWOX12	Cotton_A_39066	Ca3	130864284	130864845	-
GaWOX4a	Cotton_A_40228	Ca4	80399106	80399252	-
GaWOX4a	Cotton_A_40228	Ca4	80399344	80399625	-
GaWOX4a	Cotton_A_40228	Ca4	80399860	80400075	-
GaWOX11	Cotton_A_22352	Ca5	117518495	117519035	+
GaWOX11	Cotton_A_22352	Ca5	117520024	117520232	+
GaWOX3b	Cotton_A_02211	Ca5	129138053	129138382	+
GaWOX3b	Cotton_A_02211	Ca5	129138898	129139170	+
GaWOX4b	Cotton_A_08673	Ca6	17211321	17211476	-
GaWOX4b	Cotton_A_08673	Ca6	17211576	17211857	-
GaWOX4b	Cotton_A_08673	Ca6	17212171	17212380	-
GaWOX9	Cotton_A_11308	Ca6	19151209	19151453	-
GaWOX9	Cotton_A_11308	Ca6	19151663	19152421	-
GaWOX9	Cotton_A_11308	Ca6	19152718	19152847	-
GaWOX3a	Cotton_A_07016	Ca6	88374895	88375254	+
GaWOX3a	Cotton_A_07016	Ca6	88375972	88376310	+
GaWOX5	Cotton_A_22129	Ca8	10732543	10732748	-
GaWOX5	Cotton_A_22129	Ca8	10733555	10733912	-
GaWUS1b	Cotton_A_24179	Ca8	18613503	18613877	-
GaWUS1b	Cotton_A_24179	Ca8	18613971	18614068	-
GaWUS1b	Cotton_A_24179	Ca8	18614176	18614443	-
GaWOX8	Cotton_A_03937	Ca8	61996142	61996383	-
GaWOX8	Cotton_A_03937	Ca8	61996528	61997193	-
GaWOX8	Cotton_A_03937	Ca8	61997255	61997384	-
GaWUS1a	Cotton_A_11370	Ca9	77115385	77115859	+
GaWUS1a	Cotton_A_11370	Ca9	77115994	77116100	+
GaWUS1a	Cotton_A_11370	Ca9	77116499	77116867	+
GaWOX1	Cotton_A_01437	Ca9	120009819	120009966	+
GaWOX1	Cotton_A_01437	Ca9	120010040	120010342	+
GaWOX1	Cotton_A_01437	Ca9	120010539	120010615	+
GaWOX1	Cotton_A_01437	Ca9	120011854	120012420	+
GaWOX1	Cotton_A_01436	Ca9	120018461	120018608	+
GaWOX1	Cotton_A_01436	Ca9	120018682	120018984	+
GaWOX1	Cotton_A_01436	Ca9	120019181	120019257	+
GaWOX1	Cotton_A_01436	Ca9	120020496	120021062	+
GaWOX2b	Cotton_A_10549	Ca11	103590292	103590607	+
GaWOX2b	Cotton_A_10549	Ca11	103591596	103592020	+
GaWOX4	Cotton_A_41190	chrUN	40809991	40810142	-
GaWOX4	Cotton_A_41190	chrUN	40810202	40810472	-
GaWOX4	Cotton_A_41190	chrUN	40810749	40810940	-
GaWOX6	Cotton_A_39708	chrUN	90843773	90843896	+
GaWOX6	Cotton_A_39708	chrUN	90844007	90844330	+
GaWOX6	Cotton_A_39708	chrUN	90844420	90844484	+
GaWOX6	Cotton_A_39708	chrUN	90844779	90845079	+
GaWOX6	Cotton_A_39708	chrUN	90845239	90845282	+
GhWOX3b_Dt	Gh_D03G1275	D03	40639678	40640007	-
GhWOX3b_Dt	Gh_D03G1275	D03	40638897	40639178	-
GhWOX4a_At	Gh_A01G0998	A01	28211758	28211982	+
GhWOX4a_At	Gh_A01G0998	A01	28212217	28212498	+
GhWOX4a_At	Gh_A01G0998	A01	28212590	28212736	+
GhWOX13a_Dt	Gh_D07G1730	D07	38156360	38156603	+
GhWOX13a_Dt	Gh_D07G1730	D07	38157617	38158069	+
GhWOX13a_Dt	Gh_D07G1730	D07	38158426	38158511	+
GhWOX2a_At	Gh_A07G0882	A07	15553450	15553768	-
GhWOX2a_At	Gh_A07G0882	A07	15552934	15553349	-
GhWOX2b_Dt	Gh_D13G2382	D13	59945179	59945500	-
GhWOX2b_Dt	Gh_D13G2382	D13	59943802	59944226	-
GhWOX10_Dt	Gh_D11G3261	D11	65616965	65617151	-
GhWOX10_Dt	Gh_D11G3261	D11	65615499	65615894	-
GhWOX10_Dt	Gh_D11G3261	D11	65615338	65615426	-
GhWOX6_Dt	Gh_D01G1463	D01	43701190	43701313	-
GhWOX6_Dt	Gh_D01G1463	D01	43700754	43701080	-
GhWOX6_Dt	Gh_D01G1463	D01	43700600	43700679	-
GhWOX6_Dt	Gh_D01G1463	D01	43699967	43700314	-
GhWOX4b_At	Gh_A05G1768	A05	18644746	18644955	-
GhWOX4b_At	Gh_A05G1768	A05	18644151	18644432	-
GhWOX4b_At	Gh_A05G1768	A05	18643896	18644051	-
GhWUS1a_At	Gh_A12G0552	A12	13670344	13670713	-
GhWUS1a_At	Gh_A12G0552	A12	13670115	13670212	-
GhWUS1a_At	Gh_A12G0552	A12	13669339	13669707	-
GhWXO4a_Dt	Gh_D01G1055	D01	19739272	19739496	+
GhWXO4a_Dt	Gh_D01G1055	D01	19739730	19740011	+
GhWXO4a_Dt	Gh_D01G1055	D01	19740103	19740249	+
GhWOX14_Dt	Gh_D08G0336	D08	3380734	3380935	-
GhWOX14_Dt	Gh_D08G0336	D08	3380186	3380628	-
GhWOX11_Dt	Gh_D13G1717	D13	51585270	51585684	-
GhWOX11_Dt	Gh_D13G1717	D13	51584083	51584291	-
GhWOX3b_At	Gh_A03G0301	A03	5077293	5077622	+
GhWOX3b_At	Gh_A03G0301	A03	5078132	5078407	+
GhWOX14_AT	Gh_A08G0247	A08	2688558	2688762	-
GhWOX14_AT	Gh_A08G0247	A08	2688010	2688452	-
GhWOX4_At	Gh_A02G0851	A02	22056095	22056286	+
GhWOX4_At	Gh_A02G0851	A02	22056558	22056830	+
GhWOX4_At	Gh_A02G0851	A02	22056905	22057042	+
GhWOX3a_At	Gh_A05G0852	A05	8498584	8498943	-
GhWOX3a_At	Gh_A05G0852	A05	8497547	8497885	-
GhWUS1b_At	Gh_A10G0884	A10	19135722	19136118	+
GhWUS1b_At	Gh_A10G0884	A10	19136219	19136316	+
GhWUS1b_At	Gh_A10G0884	A10	19136410	19136784	+
GhWOX5_At	Gh_A10G2087	A10	99632507	99632864	-
GhWOX5_At	Gh_A10G2087	A10	99631484	99631689	-
GhWOX11_At	Gh_A13G1402	A13	70930646	70931186	-
GhWOX11_At	Gh_A13G1402	A13	70929455	70929660	-
GhWOX13b_Dt	Gh_D03G0014	D03	131589	131805	-
GhWOX13b_Dt	Gh_D03G0014	D03	130381	130904	-
GhWOX1_At	Gh_A12G2429	A12	86771311	86771458	-
GhWOX1_At	Gh_A12G2429	A12	86770935	86771237	-
GhWOX1_At	Gh_A12G2429	A12	86770670	86770746	-
GhWOX1_At	Gh_A12G2429	A12	86768862	86769428	-
GhWOX12_Dt	Gh_D11G3037	D11	61822268	61822931	+
GhWOX12_Dt	Gh_D11G3037	D11	61823312	61823508	+
GhWOX2b_At	Gh_A13G1983	A13	79348989	79349298	-
GhWOX2b_At	Gh_A13G1983	A13	79347577	79348001	-
GhWOX8_Dt	Gh_D10G0270	D10	2330282	2330411	-
GhWOX8_Dt	Gh_D10G0270	D10	2329555	2330220	-
GhWOX8_Dt	Gh_D10G0270	D10	2329169	2329410	-
GhWOX9_Dt	Gh_D05G1503	D05	13535211	13535340	+
GhWOX9_Dt	Gh_D05G1503	D05	13535637	13536395	+
GhWOX9_Dt	Gh_D05G1503	D05	13536606	13536850	+
GhWOX8_At	Gh_A10G0270	A10	2380209	2380338	-
GhWOX8_At	Gh_A10G0270	A10	2379482	2380147	-
GhWOX8_At	Gh_A10G0270	A10	2379096	2379337	-
GhWUS1b_Dt	Gh_D10G0866	D10	10961754	10962150	-
GhWUS1b_Dt	Gh_D10G0866	D10	10961555	10961652	-
GhWUS1b_Dt	Gh_D10G0866	D10	10961089	10961463	-
GhWOX4_Dt	Gh_D02G0901	D02	17957326	17957517	+
GhWOX4_Dt	Gh_D02G0901	D02	17957789	17958061	+
GhWOX4_Dt	Gh_D02G0901	D02	17958136	17958273	+
GhWOX13a_At	Gh_A07G1563	A07	57203829	57204072	+
GhWOX13a_At	Gh_A07G1563	A07	57205086	57205538	+
GhWOX13a_At	Gh_A07G1563	A07	57205892	57205977	+
GhWOX6_At	Gh_A01G1252	A01	72703588	72703711	-
GhWOX6_At	Gh_A01G1252	A01	72703154	72703477	-
GhWOX6_At	Gh_A01G1252	A01	72703000	72703079	-
GhWOX6_At	Gh_A01G1252	A01	72702363	72702710	-
GhWUS1a_Dt	Gh_D12G0569	D12	10600971	10601346	-
GhWUS1a_Dt	Gh_D12G0569	D12	10600742	10600839	-
GhWUS1a_Dt	Gh_D12G0569	D12	10599970	10600338	-
GhWOX13b_At	Gh_A02G1705	A02	83237195	83237411	+
GhWOX13b_At	Gh_A02G1705	A02	83238096	83238616	+
GhWOX2a_Dt	Gh_D07G0951	D07	12710675	12710999	-
GhWOX2a_Dt	Gh_D07G0951	D07	12710159	12710574	-
GhWOX4b_Dt	Gh_D05G1962	D05	18072327	18072536	-
GhWOX4b_Dt	Gh_D05G1962	D05	18071740	18072021	-
GhWOX4b_Dt	Gh_D05G1962	D05	18071480	18071635	-
GhWOX5_Dt	Gh_D10G2357	D10	62458681	62459044	-
GhWOX5_Dt	Gh_D10G2357	D10	62457592	62457797	-
GhWOX9_At	Gh_A05G1334	A05	13652171	13652300	+
GhWOX9_At	Gh_A05G1334	A05	13652597	13653355	+
GhWOX9_At	Gh_A05G1334	A05	13653565	13653809	+
GhWOX3a_Dt	Gh_D05G3885	scaffold4075_D05	13293	13652	+
GhWOX3a_Dt	Gh_D05G3885	scaffold4075_D05	14298	14630	+
GhWOX12_At	Gh_A11G2676	A11	88906993	88907554	+
GhWOX12_At	Gh_A11G2676	A11	88907939	88908135	+
AtWOX14	AT1G20700.1	Chr1	7182558	7182762	+
AtWOX14	AT1G20700.1	Chr1	7183349	7183735	+
AtWOX14	AT1G20700.1	Chr1	7183823	7183866	+
AtWOX10	AT1G20710.1	Chr1	7184485	7184641	+
AtWOX10	AT1G20710.1	Chr1	7184733	7185128	+
AtWOX10	AT1G20710.1	Chr1	7185227	7185267	+
AtWOX4	AT1G46480.1	Chr1	17237711	17237953	-
AtWOX4	AT1G46480.1	Chr1	17237174	17237491	-
AtWOX4	AT1G46480.1	Chr1	17236903	17237097	-
AtWOX6	AT2G01500.1	Chr2	225919	225997	-
AtWOX6	AT2G01500.1	Chr2	225502	225846	-
AtWOX6	AT2G01500.1	Chr2	225226	225293	-
AtWOX6	AT2G01500.1	Chr2	224470	224793	-
AtWUS1	AT2G17950.1	Chr2	7810176	7810671	-
AtWUS1	AT2G17950.1	Chr2	7809485	7809573	-
AtWUS1	AT2G17950.1	Chr2	7809100	7809393	-
AtWOX3	AT2G28610.1	Chr2	12262115	12262558	+
AtWOX3	AT2G28610.1	Chr2	12262996	12263286	+
AtWOX9	AT2G33880.1	Chr2	14343471	14343597	-
AtWOX9	AT2G33880.1	Chr2	14342564	14343385	-
AtWOX9	AT2G33880.1	Chr2	14342073	14342254	-
AtWOX9	AT2G33880.1	Chr2	14341639	14341644	-
AtWOX11	AT3G03660.1	Chr3	891739	892162	-
AtWOX11	AT3G03660.1	Chr3	891463	891651	-
AtWOX11	AT3G03660.1	Chr3	890736	890911	-
AtWOX11	AT3G03660.1	Chr3	889515	889532	-
AtWOX5	AT3G11260.1	Chr3	3527606	3527909	+
AtWOX5	AT3G11260.1	Chr3	3528019	3528263	+
AtWOX1	AT3G18010.1	Chr3	6163048	6163183	-
AtWOX1	AT3G18010.1	Chr3	6162582	6162944	-
AtWOX1	AT3G18010.1	Chr3	6162391	6162452	-
AtWOX1	AT3G18010.1	Chr3	6161155	6161646	-
AtWOX13	AT4G35550.1	Chr4	16876945	16877167	-
AtWOX13	AT4G35550.1	Chr4	16876023	16876520	-
AtWOX13	AT4G35550.1	Chr4	16875814	16875899	-
AtWOX7	AT5G05770.1	Chr5	1734487	1734855	+
AtWOX12	AT5G17810.1	Chr5	5881993	5882602	-
AtWOX12	AT5G17810.1	Chr5	5881506	5881684	-
AtWOX12	AT5G17810.1	Chr5	5880576	5880593	-
AtWOX8	AT5G45980.1	Chr5	18648921	18649059	+
AtWOX8	AT5G45980.1	Chr5	18649209	18649808	+
AtWOX8	AT5G45980.1	Chr5	18650382	18650614	+
AtWOX8	AT5G45980.1	Chr5	18650693	18650698	+
AtWOX15	AT5G46010.1	Chr5	18660584	18660722	+
AtWOX15	AT5G46010.1	Chr5	18660954	18661183	+
AtWOX2	AT5G59340.1	Chr5	23934327	23934627	-
AtWOX2	AT5G59340.1	Chr5	23933408	23933889	-
GrWOX2a	Gorai.001G108900.1	Chr01	12476778	12477198	-
GrWOX2a	Gorai.001G108900.1	Chr01	12476262	12476677	-
GrWOX13a	Gorai.001G199200.1	Chr01	35662348	35662552	+
GrWOX13a	Gorai.001G199200.1	Chr01	35663607	35664059	+
GrWOX13a	Gorai.001G199200.1	Chr01	35664416	35664501	+
GrWOX4a	Gorai.002G134800.1	Chr02	21647041	21647265	+
GrWOX4a	Gorai.002G134800.1	Chr02	21647500	21647781	+
GrWOX4a	Gorai.002G134800.1	Chr02	21647873	21648019	+
GrWOX6	Gorai.002G178400.1	Chr02	46145994	46146117	-
GrWOX6	Gorai.002G178400.1	Chr02	46145558	46145884	-
GrWOX6	Gorai.002G178400.1	Chr02	46145404	46145483	-
GrWOX6	Gorai.002G178400.1	Chr02	46144770	46145117	-
GrWOX13b	Gorai.003G002200.1	Chr03	126728	126944	-
GrWOX13b	Gorai.003G002200.1	Chr03	125520	126043	-
GrWOX3b	Gorai.003G138900.1	Chr03	40070515	40070841	-
GrWOX3b	Gorai.003G138900.1	Chr03	40069761	40070042	-
GrWOX14	Gorai.004G038300.1	Chr04	3211749	3211953	-
GrWOX14	Gorai.004G038300.1	Chr04	3211199	3211641	-
GrWOX4	Gorai.005G101400.1	Chr05	16394160	16394351	+
GrWOX4	Gorai.005G101400.1	Chr05	16394624	16394896	+
GrWOX4	Gorai.005G101400.1	Chr05	16394971	16395108	+
GrWOX12	Gorai.007G346300.1	Chr07	57419364	57420027	+
GrWOX12	Gorai.007G346300.1	Chr07	57420409	57420584	+
GrWOX12	Gorai.007G346300.1	Chr07	57421276	57421293	+
GrWOX10	Gorai.007G372000.1	Chr07	60470410	60470596	-
GrWOX10	Gorai.007G372000.1	Chr07	60469018	60469413	-
GrWOX10	Gorai.007G372000.1	Chr07	60468856	60468944	-
GrWUS1a	Gorai.008G063200.1	Chr08	10095032	10095404	-
GrWUS1a	Gorai.008G063200.1	Chr08	10094800	10094897	-
GrWUS1a	Gorai.008G063200.1	Chr08	10094028	10094396	-
GrWOX1	Gorai.008G289800.1	Chr08	56457047	56457194	-
GrWOX1	Gorai.008G289800.1	Chr08	56456671	56456973	-
GrWOX1	Gorai.008G289800.1	Chr08	56456407	56456483	-
GrWOX1	Gorai.008G289800.1	Chr08	56454590	56455156	-
GrWOX3a	Gorai.009G103500.1	Chr09	7465411	7465770	-
GrWOX3a	Gorai.009G103500.1	Chr09	7464434	7464766	-
GrWOX9	Gorai.009G165700.1	Chr09	12730113	12730242	+
GrWOX9	Gorai.009G165700.1	Chr09	12730539	12731297	+
GrWOX9	Gorai.009G165700.1	Chr09	12731508	12731752	+
GrWOX4b	Gorai.009G214200.1	Chr09	16632405	16632614	-
GrWOX4b	Gorai.009G214200.1	Chr09	16631807	16632088	-
GrWOX4b	Gorai.009G214200.1	Chr09	16631534	16631689	-
GrWOX8	Gorai.011G031300.1	Chr11	2343415	2343544	-
GrWOX8	Gorai.011G031300.1	Chr11	2342688	2343353	-
GrWOX8	Gorai.011G031300.1	Chr11	2342302	2342543	-
GrWUS1b	Gorai.011G098600.1	Chr11	10957846	10958242	-
GrWUS1b	Gorai.011G098600.1	Chr11	10957647	10957744	-
GrWUS1b	Gorai.011G098600.1	Chr11	10957181	10957555	-
GrWOX5	Gorai.011G283000.1	Chr11	61565452	61565812	-
GrWOX5	Gorai.011G283000.1	Chr11	61564361	61564566	-
GrWOX11	Gorai.013G196400.1	Chr13	50043149	50043689	+
GrWOX11	Gorai.013G196400.1	Chr13	50044655	50044830	+
GrWOX11	Gorai.013G196400.1	Chr13	50045525	50045542	+
GrWOX2b	Gorai.013G264200.1	Chr13	57756726	57757041	-
GrWOX2b	Gorai.013G264200.1	Chr13	57755340	57755764	-
Os01g47710	LOC_Os01g47710.1	Chr1	27292266	27292437	-
Os01g47710	LOC_Os01g47710.1	Chr1	27290980	27292116	-
Os01g47710	LOC_Os01g47710.1	Chr1	27288763	27289055	-
Os01g60270	LOC_Os01g60270.1	Chr1	34863238	34863439	+
Os01g60270	LOC_Os01g60270.1	Chr1	34864593	34865111	+
Os01g60270	LOC_Os01g60270.1	Chr1	34865195	34865277	+
Os01g62310	LOC_Os01g62310.1	Chr1	36059084	36059567	-
Os01g62310	LOC_Os01g62310.1	Chr1	36057588	36058045	-
Os01g63510	LOC_Os01g63510.1	Chr1	36814413	36814791	-
Os01g63510	LOC_Os01g63510.1	Chr1	36814080	36814303	-
Os11g01130	LOC_Os11g01130.1	Chr11	68344	68955	+
Os12g01120	LOC_Os12g01120.1	Chr12	64393	65004	+
Os03g20910	LOC_Os03g20910.1	Chr3	11847990	11848782	-
Os03g20910	LOC_Os03g20910.1	Chr3	11846029	11846306	-
Os04g55590	LOC_Os04g55590.1	Chr4	33096220	33096465	-
Os04g55590	LOC_Os04g55590.1	Chr4	33095860	33096141	-
Os04g55590	LOC_Os04g55590.1	Chr4	33095586	33095768	-
Os04g56780	LOC_Os04g56780.1	Chr4	33861040	33861424	-
Os04g56780	LOC_Os04g56780.1	Chr4	33860817	33860938	-
Os04g56780	LOC_Os04g56780.1	Chr4	33860374	33860736	-
Os05g02730	LOC_Os05g02730.1	Chr5	977812	978399	+
Os05g02730	LOC_Os05g02730.1	Chr5	978480	978752	+
Os05g48990	LOC_Os05g48990.1	Chr5	28100295	28100469	+
Os05g48990	LOC_Os05g48990.1	Chr5	28100558	28101649	+
Os05g48990	LOC_Os05g48990.1	Chr5	28104479	28104735	+
Os05g48990	LOC_Os05g48990.1	Chr5	28105033	28105056	+
Os07g34880	LOC_Os07g34880.1	Chr7	20904213	20904409	+
Os07g34880	LOC_Os07g34880.1	Chr7	20904980	20905155	+
Os07g34880	LOC_Os07g34880.1	Chr7	20905285	20905832	+
Os07g48560	LOC_Os07g48560.1	Chr7	29073156	29073750	+
Os07g48560	LOC_Os07g48560.1	Chr7	29074786	29074961	+
Os07g48560	LOC_Os07g48560.1	Chr7	29075153	29075170	+
Os08g14400	LOC_Os08g14400.1	Chr8	8639924	8640581	-
Os08g14400	LOC_Os08g14400.1	Chr8	8639564	8639742	-
Os08g14400	LOC_Os08g14400.1	Chr8	8639406	8639423	-
Sobic.001G386600	Sobic.001G386600.1	Chr01	67421705	67422455	+
Sobic.001G386600	Sobic.001G386600.1	Chr01	67423676	67423851	+
Sobic.001G386600	Sobic.001G386600.1	Chr01	67424498	67424515	+
Sobic.002G421800	Sobic.002G421800.1	Chr02	76925472	76926054	+
Sobic.002G421800	Sobic.002G421800.1	Chr02	76926955	76927130	+
Sobic.002G421800	Sobic.002G421800.1	Chr02	76927326	76927340	+
Sobic.003G250100	Sobic.003G250100.1	Chr03	58847379	58847544	-
Sobic.003G250100	Sobic.003G250100.1	Chr03	58846112	58847206	-
Sobic.003G250100	Sobic.003G250100.1	Chr03	58843345	58843676	-
Sobic.003G336600	Sobic.003G336600.1	Chr03	65980915	65981146	+
Sobic.003G336600	Sobic.003G336600.1	Chr03	65982925	65983443	+
Sobic.003G336600	Sobic.003G336600.1	Chr03	65983547	65983632	+
Sobic.003G350900	Sobic.003G350900.1	Chr03	67046113	67046659	-
Sobic.003G350900	Sobic.003G350900.1	Chr03	67043795	67044270	-
Sobic.003G360200	Sobic.003G360200.1	Chr03	67782632	67783049	-
Sobic.003G360200	Sobic.003G360200.1	Chr03	67782245	67782483	-
Sobic.005G042200	Sobic.005G042200.1	Chr05	3894266	3894661	+
Sobic.005G042200	Sobic.005G042200.1	Chr05	3894805	3895191	+
Sobic.006G241000	Sobic.006G241000.1	Chr06	58183824	58184072	-
Sobic.006G241000	Sobic.006G241000.1	Chr06	58183421	58183714	-
Sobic.006G241000	Sobic.006G241000.1	Chr06	58183128	58183322	-
Sobic.006G254900	Sobic.006G254900.1	Chr06	59229947	59230361	-
Sobic.006G254900	Sobic.006G254900.1	Chr06	59229676	59229797	-
Sobic.006G254900	Sobic.006G254900.1	Chr06	59228863	59229309	-
Sobic.007G087600	Sobic.007G087600.1	Chr07	11950669	11951272	+
Sobic.007G087600	Sobic.007G087600.1	Chr07	11951446	11951654	+
Sobic.007G087600	Sobic.007G087600.1	Chr07	11951754	11951771	+
Sobic.009G023900	Sobic.009G023900.1	Chr09	2107913	2108476	-
Sobic.009G023900	Sobic.009G023900.1	Chr09	2107531	2107785	-
Sobic.009G233000	Sobic.009G233000.1	Chr09	57265211	57265325	+
Sobic.009G233000	Sobic.009G233000.1	Chr09	57265525	57266628	+
Sobic.009G233000	Sobic.009G233000.1	Chr09	57268568	57268827	+
Sobic.009G233000	Sobic.009G233000.1	Chr09	57268994	57269005	+
Thecc1EG000062	Thecc1EG000062t1	scaffold_1	248951	249176	-
Thecc1EG000062	Thecc1EG000062t1	scaffold_1	247257	247709	-
Thecc1EG000062	Thecc1EG000062t1	scaffold_1	246759	246844	-
Thecc1EG000215	Thecc1EG000215t1	scaffold_1	863437	863821	-
Thecc1EG000215	Thecc1EG000215t1	scaffold_1	863185	863279	-
Thecc1EG000215	Thecc1EG000215t1	scaffold_1	862435	862809	-
Thecc1EG042593	Thecc1EG042593t1	scaffold_10r	1337450	1337804	+
Thecc1EG042593	Thecc1EG042593t1	scaffold_10r	1337893	1338131	+
Thecc1EG010888	Thecc1EG010888t1	scaffold_2	36310812	36311010	-
Thecc1EG010888	Thecc1EG010888t1	scaffold_2	36310386	36310682	-
Thecc1EG010888	Thecc1EG010888t1	scaffold_2	36310089	36310165	-
Thecc1EG010888	Thecc1EG010888t1	scaffold_2	36309286	36309705	-
Thecc1EG012755	Thecc1EG012755t1	scaffold_3	5746549	5746714	-
Thecc1EG012755	Thecc1EG012755t1	scaffold_3	5746090	5746401	-
Thecc1EG012755	Thecc1EG012755t1	scaffold_3	5745666	5745742	-
Thecc1EG012755	Thecc1EG012755t1	scaffold_3	5744515	5745033	-
Thecc1EG025805	Thecc1EG025805t1	scaffold_5	34797708	34798353	-
Thecc1EG025805	Thecc1EG025805t1	scaffold_5	34796693	34796868	-
Thecc1EG025805	Thecc1EG025805t1	scaffold_5	34796150	34796167	-
Thecc1EG029776	Thecc1EG029776t1	scaffold_6	24277936	24278065	+
Thecc1EG029776	Thecc1EG029776t1	scaffold_6	24278411	24279166	+
Thecc1EG029776	Thecc1EG029776t1	scaffold_6	24279490	24279734	+
Thecc1EG033793	Thecc1EG033793t1	scaffold_8	199760	199972	+
Thecc1EG033793	Thecc1EG033793t1	scaffold_8	200318	200599	+
Thecc1EG033793	Thecc1EG033793t1	scaffold_8	200709	200861	+
Thecc1EG034409	Thecc1EG034409t1	scaffold_8	2834060	2834255	+
Thecc1EG034409	Thecc1EG034409t1	scaffold_8	2834579	2834980	+
Thecc1EG034409	Thecc1EG034409t1	scaffold_8	2835108	2835196	+
Thecc1EG041866	Thecc1EG041866t1	scaffold_9	39875042	39875369	+
Thecc1EG041866	Thecc1EG041866t1	scaffold_9	39876014	39876465	+
Thecc1EG041963	Thecc1EG041963t1	scaffold_9	40361922	40362299	-
Thecc1EG041963	Thecc1EG041963t1	scaffold_9	40360988	40361377	-
GRMZM2G170958	GRMZM2G170958_P01	10	70352661	70353321	+
GRMZM2G170958	GRMZM2G170958_P01	10	70353570	70353775	+
GRMZM2G170958	GRMZM2G170958_P01	10	70353879	70353896	+
GRMZM2G028622	GRMZM2G028622_P01	10	146494874	146495344	-
GRMZM2G028622	GRMZM2G028622_P01	10	146495478	146495611	-
GRMZM2G028622	GRMZM2G028622_P01	10	146495845	146496217	-
GRMZM2G162481	GRMZM2G162481_P01	9	133354575	133355580	+
GRMZM2G162481	GRMZM2G162481_P01	9	133356933	133357108	+
GRMZM2G162481	GRMZM2G162481_P01	9	133357818	133357835	+
GRMZM2G122537	GRMZM2G122537_P01	6	30106939	30107376	+
GRMZM2G122537	GRMZM2G122537_P01	6	30107509	30107766	+
GRMZM2G409881	GRMZM2G409881_P01	6	164845767	164845887	+
GRMZM2G409881	GRMZM2G409881_P01	6	164846087	164847202	+
GRMZM2G409881	GRMZM2G409881_P01	6	164849336	164849601	+
GRMZM2G409881	GRMZM2G409881_P01	6	164849682	164849699	+
GRMZM2G140083	GRMZM2G140083_P01	8	131860635	131861059	+
GRMZM2G140083	GRMZM2G140083_P01	8	131861555	131861792	+
GRMZM2G133972	GRMZM2G133972_P01	8	148836834	148837053	+
GRMZM2G133972	GRMZM2G133972_P01	8	148837240	148838271	+
GRMZM2G133972	GRMZM2G133972_P01	8	148839843	148840168	+
GRMZM2G478396	GRMZM2G478396_P01	8	166836329	166837036	+
GRMZM2G339751	GRMZM2G339751_P01	8	168495772	168496248	+
GRMZM5G805026	GRMZM5G805026_P01	8	170258415	170258503	-
GRMZM5G805026	GRMZM5G805026_P01	8	170258597	170259145	-
GRMZM5G805026	GRMZM5G805026_P01	8	170260818	170261028	-
GRMZM2G116063	GRMZM2G116063_P01	3	178370091	178370505	+
GRMZM2G116063	GRMZM2G116063_P01	3	178370627	178370877	+
GRMZM2G108933	GRMZM2G108933_P01	3	181120529	181121009	+
GRMZM2G108933	GRMZM2G108933_P01	3	181122597	181123090	+
GRMZM2G069274	GRMZM2G069274_P01	3	185490134	185490219	-
GRMZM2G069274	GRMZM2G069274_P01	3	185490315	185490833	-
GRMZM2G069274	GRMZM2G069274_P01	3	185492929	185493172	-
GRMZM2G069274	GRMZM2G069274_P01	3	185493298	185493336	-
GRMZM2G031882	GRMZM2G031882_P01	3	210664402	210664579	+
GRMZM2G031882	GRMZM2G031882_P01	3	210664807	210665862	+
GRMZM2G031882	GRMZM2G031882_P01	3	210667983	210668296	+
GRMZM2G047448	GRMZM2G047448_P01	2	3392385	3392784	+
GRMZM2G047448	GRMZM2G047448_P01	2	3392928	3393052	+
GRMZM2G047448	GRMZM2G047448_P01	2	3393156	3393593	+
GRMZM2G069028	GRMZM2G069028_P01	2	143167032	143167436	+
GRMZM2G069028	GRMZM2G069028_P01	2	143167550	143167933	+
GRMZM2G419252	GRMZM2G419252_P01	4	89175622	89175967	-
GRMZM2G419252	GRMZM2G419252_P01	4	89176626	89176720	-
GRMZM2G419252	GRMZM2G419252_P01	4	89176913	89177043	-
GRMZM2G419252	GRMZM2G419252_P01	4	89177218	89177608	-
GRMZM2G419252	GRMZM2G419252_P01	4	89178115	89178266	-
GRMZM2G419252	GRMZM2G419252_P01	4	89178441	89178462	-
GRMZM2G038252	GRMZM2G038252_P01	1	26129376	26129461	-
GRMZM2G038252	GRMZM2G038252_P01	1	26129557	26130075	-
GRMZM2G038252	GRMZM2G038252_P01	1	26132171	26132387	-
GRMZM2G314064	GRMZM2G314064_P01	1	52344209	52344959	+
GRMZM2G314064	GRMZM2G314064_P01	1	52346240	52346415	+
GRMZM2G314064	GRMZM2G314064_P01	1	52347058	52347075	+
