# Supplementary material for: Genome-wide analysis of WOX genes in upland cotton and their expression pattern under different stresses
Source: BMC Plant Biol. 2017 Jul 6;17:113. doi: 10.1186/s12870-017-1065-8 (PMC5501002; doi:10.1186/s12870-017-1065-8)
Supplement: Supplementary file 5 — Blastn result showing the ortholog of WOX10 in G. arboreum located on Chr02. (TXT 6 kb) [file 12870_2017_1065_MOESM5_ESM.txt]

BLASTP 2.2.28+


Reference: Stephen F. Altschul, Thomas L. Madden, Alejandro A.
Schaffer, Jinghui Zhang, Zheng Zhang, Webb Miller, and David J.
Lipman (1997), "Gapped BLAST and PSI-BLAST: a new generation of
protein database search programs", Nucleic Acids Res. 25:3389-3402.


Reference for composition-based statistics: Alejandro A. Schaffer,
L. Aravind, Thomas L. Madden, Sergei Shavirin, John L. Spouge, Yuri
I. Wolf, Eugene V. Koonin, and Stephen F. Altschul (2001),
"Improving the accuracy of PSI-BLAST protein database searches with
composition-based statistics and other refinements", Nucleic Acids
Res. 29:2994-3005.


Database: ga_new_pep
           40,960 sequences; 16,088,871 total letters


Query= GhWOX13b_Dt

Length=246
                                                                      Score     E
Sequences producing significant alignments:                          (Bits)  Value

lcl|evm.model.Chr02_contig2.14  gene=EVM%20prediction%20Chr02_con...   468    7e-168
lcl|evm.model.tig00000545.11  gene=EVM%20prediction%20tig00000545.11   334    4e-115


>lcl|evm.model.Chr02_contig2.14 gene=EVM%20prediction%20Chr02_contig2.14
Length=245

 Score =  468 bits (1203),  Expect = 7e-168, Method: Compositional matrix adjust.
 Identities = 224/226 (99%), Positives = 226/226 (100%), Gaps = 0/226 (0%)

Query  1    MMIMEWDQQQENQSQNQREDSVNLNVNNGVMYVKVMTDEQLETLRKQIAVYASICEQLVE  60
            MMIMEWDQQQENQSQNQREDSVNLNVNNGVMYVKVMTDEQLETLRKQIAVYASICEQLVE
Sbjct  1    MMIMEWDQQQENQSQNQREDSVNLNVNNGVMYVKVMTDEQLETLRKQIAVYASICEQLVE  60

Query  61   MHKNLTAQQDLTGGRLGNLYCDPLMTSGGHKISARQRWTPTAVQLQILERIFDEGTGTPS  120
            MHKNLTAQQDLTGGRLGNLYCDPLMTSGGHKISARQRWTPTAVQLQILERIFDEGTGTPS
Sbjct  61   MHKNLTAQQDLTGGRLGNLYCDPLMTSGGHKISARQRWTPTAVQLQILERIFDEGTGTPS  120

Query  121  KQKIKEITSELSQHGPISETNVYNWFQNRRARSKRKQVMVASSSNNNNNHNHAGESEVET  180
            KQKIKEITSELSQHGPISETNVYNWFQNRRARSKRKQVMVASSSNNNNNHN+AGESEVET
Sbjct  121  KQKIKEITSELSQHGPISETNVYNWFQNRRARSKRKQVMVASSSNNNNNHNNAGESEVET  180

Query  181  EVESPRTKPENLLLVSEGQGQHHDVCFQNPEITSQLHFLGVGDDHM  226
            EVESP+TKPENLLLVSEGQGQHHDVCFQNPEITSQLHFLGVGDDHM
Sbjct  181  EVESPKTKPENLLLVSEGQGQHHDVCFQNPEITSQLHFLGVGDDHM  226


>lcl|evm.model.tig00000545.11 gene=EVM%20prediction%20tig00000545.11
Length=247

 Score =  334 bits (856),  Expect = 4e-115, Method: Compositional matrix adjust.
 Identities = 174/224 (78%), Positives = 190/224 (85%), Gaps = 17/224 (8%)

Query  2    MIMEWDQQQENQSQNQREDSVNLNVNNG-VMYVKVMTDEQLETLRKQIAVYASICEQLVE  60
            MIMEW+ Q+   +QNQRE  +N+NVNNG VMYVKVMTDEQLETLR+QIAVYA+ICEQLVE
Sbjct  1    MIMEWEDQE---NQNQRE-ILNVNVNNGGVMYVKVMTDEQLETLREQIAVYAAICEQLVE  56

Query  61   MHKNLTAQQDLTGGRLGNLYCDPLMTSGGHKISARQRWTPTAVQLQILERIFDEGTGTPS  120
            MHKNLTAQQDL GGRLG+LYCDPLMTS GHKI+ARQRWTPT VQLQILERIFD+GTGTPS
Sbjct  57   MHKNLTAQQDLAGGRLGSLYCDPLMTSAGHKITARQRWTPTPVQLQILERIFDQGTGTPS  116

Query  121  KQKIKEITSELSQHGPISETNVYNWFQNRRARSKRKQVMVASSSNNNNNHNHAGESEVET  180
            KQKIKEITSELSQHG ISETNVYNWFQNRRARSKRKQ  + SSSNN        ESE+ET
Sbjct  117  KQKIKEITSELSQHGQISETNVYNWFQNRRARSKRKQ--LGSSSNN-------AESELET  167

Query  181  EVESP---RTKPENLLLVSEGQGQHHDVCFQNPEITSQLHFLGV  221
            EVESP   +TKPENLL       +  D+CFQNPEITS+LHFLGV
Sbjct  168  EVESPNEKKTKPENLLSGQNPAPRAEDLCFQNPEITSELHFLGV  211


Lambda      K        H        a         alpha
   0.313    0.127    0.370    0.792     4.96 

Gapped
Lambda      K        H        a         alpha    sigma
   0.267   0.0410    0.140     1.90     42.6     43.6 

Effective search space used: 1787069068


Query= GhWOX13b_At

Length=245
                                                                      Score     E
Sequences producing significant alignments:                          (Bits)  Value

lcl|evm.model.Chr02_contig2.14  gene=EVM%20prediction%20Chr02_con...   513    0.0   
lcl|evm.model.tig00000545.11  gene=EVM%20prediction%20tig00000545.11   351    7e-122


>lcl|evm.model.Chr02_contig2.14 gene=EVM%20prediction%20Chr02_contig2.14
Length=245

 Score =  513 bits (1322),  Expect = 0.0, Method: Compositional matrix adjust.
 Identities = 245/245 (100%), Positives = 245/245 (100%), Gaps = 0/245 (0%)

Query  1    MMIMEWDQQQENQSQNQREDSVNLNVNNGVMYVKVMTDEQLETLRKQIAVYASICEQLVE  60
            MMIMEWDQQQENQSQNQREDSVNLNVNNGVMYVKVMTDEQLETLRKQIAVYASICEQLVE
Sbjct  1    MMIMEWDQQQENQSQNQREDSVNLNVNNGVMYVKVMTDEQLETLRKQIAVYASICEQLVE  60

Query  61   MHKNLTAQQDLTGGRLGNLYCDPLMTSGGHKISARQRWTPTAVQLQILERIFDEGTGTPS  120
            MHKNLTAQQDLTGGRLGNLYCDPLMTSGGHKISARQRWTPTAVQLQILERIFDEGTGTPS
Sbjct  61   MHKNLTAQQDLTGGRLGNLYCDPLMTSGGHKISARQRWTPTAVQLQILERIFDEGTGTPS  120

Query  121  KQKIKEITSELSQHGPISETNVYNWFQNRRARSKRKQVMVASSSNNNNNHNNAGESEVET  180
            KQKIKEITSELSQHGPISETNVYNWFQNRRARSKRKQVMVASSSNNNNNHNNAGESEVET
Sbjct  121  KQKIKEITSELSQHGPISETNVYNWFQNRRARSKRKQVMVASSSNNNNNHNNAGESEVET  180

Query  181  EVESPKTKPENLLLVSEGQGQHHDVCFQNPEITSQLHFLGVGDDHMSAKRMGGSYHIYDQ  240
            EVESPKTKPENLLLVSEGQGQHHDVCFQNPEITSQLHFLGVGDDHMSAKRMGGSYHIYDQ
Sbjct  181  EVESPKTKPENLLLVSEGQGQHHDVCFQNPEITSQLHFLGVGDDHMSAKRMGGSYHIYDQ  240

Query  241  AWQGE  245
            AWQGE
Sbjct  241  AWQGE  245


>lcl|evm.model.tig00000545.11 gene=EVM%20prediction%20tig00000545.11
Length=247

 Score =  351 bits (900),  Expect = 7e-122, Method: Compositional matrix adjust.
 Identities = 187/253 (74%), Positives = 206/253 (81%), Gaps = 26/253 (10%)

Query  2    MIMEWDQQQENQSQNQREDSVNLNVNNG-VMYVKVMTDEQLETLRKQIAVYASICEQLVE  60
            MIMEW+ Q+   +QNQRE  +N+NVNNG VMYVKVMTDEQLETLR+QIAVYA+ICEQLVE
Sbjct  1    MIMEWEDQE---NQNQRE-ILNVNVNNGGVMYVKVMTDEQLETLREQIAVYAAICEQLVE  56

Query  61   MHKNLTAQQDLTGGRLGNLYCDPLMTSGGHKISARQRWTPTAVQLQILERIFDEGTGTPS  120
            MHKNLTAQQDL GGRLG+LYCDPLMTS GHKI+ARQRWTPT VQLQILERIFD+GTGTPS
Sbjct  57   MHKNLTAQQDLAGGRLGSLYCDPLMTSAGHKITARQRWTPTPVQLQILERIFDQGTGTPS  116

Query  121  KQKIKEITSELSQHGPISETNVYNWFQNRRARSKRKQVMVASSSNNNNNHNNAGESEVET  180
            KQKIKEITSELSQHG ISETNVYNWFQNRRARSKRKQ  + SSSNN        ESE+ET
Sbjct  117  KQKIKEITSELSQHGQISETNVYNWFQNRRARSKRKQ--LGSSSNN-------AESELET  167

Query  181  EVESP---KTKPENLLLVSEGQGQHHDVCFQNPEITSQLHFLGV--------GDDHMSAK  229
            EVESP   KTKPENLL       +  D+CFQNPEITS+LHFLGV        G +H+S K
Sbjct  168  EVESPNEKKTKPENLLSGQNPAPRAEDLCFQNPEITSELHFLGVMSNPTTFNGGEHLSGK  227

Query  230  R-MGGSYHIYDQA  241
              M GSY+I+DQA
Sbjct  228  MGMPGSYNIFDQA  240


Lambda      K        H        a         alpha
   0.312    0.127    0.367    0.792     4.96 

Gapped
Lambda      K        H        a         alpha    sigma
   0.267   0.0410    0.140     1.90     42.6     43.6 

Effective search space used: 1774994277


  Database: ga_new_pep
    Posted date:  Mar 11, 2017  10:37 PM
  Number of letters in database: 16,088,871
  Number of sequences in database:  40,960


Matrix: BLOSUM62
Gap Penalties: Existence: 11, Extension: 1
Neighboring words threshold: 11
Window for multiple hits: 40
