# Supplementary material for: Genome-wide analysis of WOX genes in upland cotton and their expression pattern under different stresses
Source: BMC Plant Biol. 2017 Jul 6;17:113. doi: 10.1186/s12870-017-1065-8 (PMC5501002; doi:10.1186/s12870-017-1065-8)
Supplement: Supplementary file 8 — Identification of repeat sequences in the region 2,000 bp upstream to 2,000 bp downstream of WOX genes. (TXT 20 kb) [file 12870_2017_1065_MOESM8_ESM.txt]

D03	RepeatMasker	similarity	40640757	40640808	.	+	.	Name=Simple_repeat;Target=(TATT)n 1 51;	GhWOX3b_Dt	upstream
D03	RepeatMasker	similarity	40640873	40640901	.	+	.	Name=Simple_repeat;Target=(ATTT)n 1 31;	GhWOX3b_Dt	upstream
D03	RepeatMasker	similarity	40641398	40641422	.	+	.	Name=Simple_repeat;Target=(AAAAG)n 1 25;	GhWOX3b_Dt	upstream
D03	RepeatMasker	similarity	40641712	40641753	.	+	.	Name=Simple_repeat;Target=(ATCTAT)n 1 42;	GhWOX3b_Dt	upstream
A01	RepeatMasker	similarity	28212732	28212756	.	+	.	Name=Simple_repeat;Target=(GAT)n 1 24;	GhWOX4a_At	gene_region
A01	RepeatMasker	similarity	28213394	28213451	.	+	.	Name=Simple_repeat;Target=(AATTTT)n 1 51;	GhWOX4a_At	downstream
D07	RepeatMasker	similarity	38155512	38155545	.	+	.	Name=Simple_repeat;Target=(ATTAAA)n 1 35;	GhWOX13a_Dt	upstream
D07	RepeatMasker	similarity	38156178	38156216	.	+	.	Name=Simple_repeat;Target=(CTTTCAA)n 1 39;	GhWOX13a_Dt	upstream
D07	RepeatMasker	similarity	38156360	38156425	.	+	.	Name=Simple_repeat;Target=(ATGAGA)n 1 68;	GhWOX13a_Dt	upstream
D07	RepeatMasker	similarity	38159993	38160024	.	+	.	Name=Simple_repeat;Target=(TATTT)n 1 31;	GhWOX13a_Dt	downstream
A07	RepeatMasker	similarity	15553526	15553564	.	+	.	Name=Simple_repeat;Target=(TTGCTT)n 1 39;	GhWOX2a_At	gene_region
D13	RepeatMasker	similarity	59942342	59942417	.	+	.	Name=Simple_repeat;Target=(TAAATTT)n 1 70;	GhWOX2b_Dt	downstream
D13	RepeatMasker	similarity	59942597	59942634	.	+	.	Name=Simple_repeat;Target=(TAAAATA)n 1 41;	GhWOX2b_Dt	downstream
D13	RepeatMasker	similarity	59943670	59943699	.	+	.	Name=Simple_repeat;Target=(A)n 1 30;	GhWOX2b_Dt	downstream
D13	RepeatMasker	similarity	59945457	59945494	.	+	.	Name=Simple_repeat;Target=(CCGCCA)n 1 38;	GhWOX2b_Dt	gene_region
D13	RepeatMasker	similarity	59946193	59946251	.	+	.	Name=Simple_repeat;Target=(TATA)n 1 61;	GhWOX2b_Dt	upstream
D11	RepeatMasker	similarity	65614657	65614711	.	+	.	Name=Simple_repeat;Target=(AATA)n 1 53;	GhWOX10_Dt	downstream
D11	RepeatMasker	similarity	65616261	65616371	.	+	.	Name=Simple_repeat;Target=(AAT)n 1 113;	GhWOX10_Dt	gene_region
D11	RepeatMasker	similarity	65616347	65616402	.	+	.	Name=Simple_repeat;Target=(CAA)n 1 61;	GhWOX10_Dt	gene_region
D11	RepeatMasker	similarity	65616716	65616764	.	+	.	Name=Simple_repeat;Target=(TAAA)n 1 49;	GhWOX10_Dt	gene_region
D11	RepeatMasker	similarity	65617475	65617502	.	+	.	Name=Simple_repeat;Target=(GGTCG)n 1 29;	GhWOX10_Dt	upstream
D11	RepeatMasker	similarity	65617890	65617947	.	+	.	Name=Simple_repeat;Target=(AATTCA)n 1 58;	GhWOX10_Dt	upstream
D11	RepeatMasker	similarity	65618318	65618384	.	+	.	Name=Simple_repeat;Target=(TAATAT)n 1 67;	GhWOX10_Dt	upstream
D01	RepeatMasker	similarity	43698860	43698912	.	+	.	Name=Simple_repeat;Target=(CTTT)n 1 52;	GhWOX6_Dt	downstream
D01	RepeatMasker	similarity	43700788	43700807	.	+	.	Name=Simple_repeat;Target=(TTG)n 1 20;	GhWOX6_Dt	gene_region
D01	RepeatMasker	similarity	43701530	43701569	.	+	.	Name=Simple_repeat;Target=(GAAAAA)n 1 41;	GhWOX6_Dt	upstream
D01	RepeatMasker	similarity	43701530	43701572	.	+	.	Name=Simple_repeat;Target=(GAAAA)n 1 43;	GhWOX6_Dt	upstream
D01	RepeatMasker	similarity	43702312	43702346	.	+	.	Name=Simple_repeat;Target=(AT)n 1 37;	GhWOX6_Dt	upstream
D01	RepeatMasker	similarity	43702900	43702943	.	+	.	Name=Simple_repeat;Target=(GAATT)n 1 45;	GhWOX6_Dt	upstream
A05	RepeatMasker	similarity	18642357	18642414	.	+	.	Name=Simple_repeat;Target=(AAATCAT)n 1 57;	GhWOX4b_At	downstream
A05	RepeatMasker	similarity	18643737	18643768	.	+	.	Name=Simple_repeat;Target=(A)n 1 32;	GhWOX4b_At	downstream
A05	RepeatMasker	similarity	18644665	18644696	.	+	.	Name=Simple_repeat;Target=(AAGAA)n 1 32;	GhWOX4b_At	gene_region
A05	RepeatMasker	similarity	18645137	18645175	.	+	.	Name=Simple_repeat;Target=(AAGAA)n 1 38;	GhWOX4b_At	upstream
A05	RepeatMasker	similarity	18646336	18646359	.	+	.	Name=Simple_repeat;Target=(A)n 1 24;	GhWOX4b_At	upstream
A05	RepeatMasker	similarity	18646800	18646853	.	+	.	Name=Simple_repeat;Target=(AT)n 1 56;	GhWOX4b_At	upstream
A05	RepeatMasker	similarity	18646839	18646869	.	+	.	Name=Simple_repeat;Target=(TTAAA)n 1 32;	GhWOX4b_At	upstream
A12	RepeatMasker	similarity	13667364	13667402	.	+	.	Name=Simple_repeat;Target=(AATATAA)n 1 36;	GhWUS1a_At	downstream
A12	RepeatMasker	similarity	13667738	13667785	.	+	.	Name=Simple_repeat;Target=(TTC)n 1 48;	GhWUS1a_At	downstream
A12	RepeatMasker	similarity	13669539	13669578	.	+	.	Name=Simple_repeat;Target=(CTT)n 1 40;	GhWUS1a_At	gene_region
A12	RepeatMasker	similarity	13672535	13672611	.	+	.	Name=Simple_repeat;Target=(TTTAGGG)n 1 79;	GhWUS1a_At	upstream
D01	RepeatMasker	similarity	19737694	19737736	.	+	.	Name=Simple_repeat;Target=(TAA)n 1 42;	GhWOX4a_Dt	upstream
D01	RepeatMasker	similarity	19738175	19738240	.	+	.	Name=Simple_repeat;Target=(AATAAA)n 1 65;	GhWOX4a_Dt	upstream
D01	RepeatMasker	similarity	19738732	19738784	.	+	.	Name=Simple_repeat;Target=(TATTTTA)n 1 50;	GhWOX4a_Dt	upstream
D01	RepeatMasker	similarity	19739071	19739104	.	+	.	Name=Simple_repeat;Target=(CTTTT)n 1 35;	GhWOX4a_Dt	upstream
D01	RepeatMasker	similarity	19739071	19739105	.	+	.	Name=Simple_repeat;Target=(T)n 1 35;	GhWOX4a_Dt	upstream
D01	RepeatMasker	similarity	19739072	19739105	.	+	.	Name=Simple_repeat;Target=(T)n 1 34;	GhWOX4a_Dt	upstream
D01	RepeatMasker	similarity	19740245	19740269	.	+	.	Name=Simple_repeat;Target=(GAT)n 1 24;	GhWOX4a_Dt	gene_region
D08	RepeatMasker	similarity	3380690	3380732	.	+	.	Name=Simple_repeat;Target=(GAAAA)n 1 43;	GhWOX14_Dt	gene_region
D08	RepeatMasker	similarity	3382624	3382648	.	+	.	Name=Simple_repeat;Target=(AT)n 1 25;	GhWOX14_Dt	upstream
D13	RepeatMasker	similarity	51582232	51582288	.	+	.	Name=Simple_repeat;Target=(ATTTTA)n 1 61;	GhWOX11_Dt	downstream
D13	RepeatMasker	similarity	51586942	51586978	.	+	.	Name=Simple_repeat;Target=(ATTTAT)n 1 38;	GhWOX11_Dt	upstream
A03	RepeatMasker	similarity	5075446	5075480	.	+	.	Name=Simple_repeat;Target=(AATT)n 1 38;	GhWOX3b_At	upstream
A03	RepeatMasker	similarity	5076194	5076218	.	+	.	Name=Simple_repeat;Target=(TTAA)n 1 24;	GhWOX3b_At	upstream
A03	RepeatMasker	similarity	5077642	5077666	.	+	.	Name=Simple_repeat;Target=(TATT)n 1 25;	GhWOX3b_At	gene_region
A03	RepeatMasker	similarity	5077765	5077816	.	+	.	Name=Simple_repeat;Target=(AT)n 1 53;	GhWOX3b_At	gene_region
A03	RepeatMasker	similarity	5078305	5078331	.	+	.	Name=Simple_repeat;Target=(CAC)n 1 25;	GhWOX3b_At	gene_region
A03	RepeatMasker	similarity	5078768	5078796	.	+	.	Name=Simple_repeat;Target=(T)n 1 29;	GhWOX3b_At	downstream
A03	RepeatMasker	similarity	5079416	5079443	.	+	.	Name=Simple_repeat;Target=(TTATA)n 1 30;	GhWOX3b_At	downstream
A03	RepeatMasker	similarity	5079833	5079854	.	+	.	Name=Simple_repeat;Target=(AT)n 1 24;	GhWOX3b_At	downstream
A08	RepeatMasker	similarity	2690348	2690366	.	+	.	Name=Simple_repeat;Target=(AT)n 1 19;	GhWOX14_At	upstream
A02	RepeatMasker	similarity	22057697	22057788	.	+	.	Name=Simple_repeat;Target=(ATTA)n 1 87;	GhWOX4_At	downstream
A05	RepeatMasker	similarity	8495899	8495920	.	+	.	Name=Simple_repeat;Target=(AGAA)n 1 22;	GhWOX3a_At	downstream
A05	RepeatMasker	similarity	8496599	8496626	.	+	.	Name=Simple_repeat;Target=(CT)n 1 28;	GhWOX3a_At	downstream
A05	RepeatMasker	similarity	8496907	8496929	.	+	.	Name=Simple_repeat;Target=(AAT)n 1 24;	GhWOX3a_At	downstream
A05	RepeatMasker	similarity	8497207	8497240	.	+	.	Name=Simple_repeat;Target=(GAATTG)n 1 33;	GhWOX3a_At	downstream
A05	RepeatMasker	similarity	8497510	8497532	.	+	.	Name=Simple_repeat;Target=(TTTA)n 1 23;	GhWOX3a_At	downstream
A05	RepeatMasker	similarity	8497616	8497649	.	+	.	Name=Simple_repeat;Target=(GTT)n 1 34;	GhWOX3a_At	gene_region
A05	RepeatMasker	similarity	8498682	8498721	.	+	.	Name=Simple_repeat;Target=(GTTGAA)n 1 40;	GhWOX3a_At	gene_region
A05	RepeatMasker	similarity	8499138	8499162	.	+	.	Name=Simple_repeat;Target=(GA)n 1 25;	GhWOX3a_At	upstream
A05	RepeatMasker	similarity	8500345	8500400	.	+	.	Name=Simple_repeat;Target=(GATATA)n 1 56;	GhWOX3a_At	upstream
A10	RepeatMasker	similarity	19135351	19135383	.	+	.	Name=Simple_repeat;Target=(ATATT)n 1 32;	GhWUS1b_At	upstream
A10	RepeatMasker	similarity	19136535	19136578	.	+	.	Name=Simple_repeat;Target=(AGA)n 1 44;	GhWUS1b_At	gene_region
A10	RepeatMasker	similarity	99632476	99632500	.	+	.	Name=Simple_repeat;Target=(AAG)n 1 26;	GhWOX5_At	gene_region
A10	RepeatMasker	similarity	99632977	99633000	.	+	.	Name=Simple_repeat;Target=(TA)n 1 25;	GhWOX5_At	upstream
A10	RepeatMasker	similarity	99634357	99634644	.	+	.	Name=Unspecified;Target=rnd-2_family-188 85 375;	GhWOX5_At	upstream
A13	RepeatMasker	similarity	70928284	70928317	.	+	.	Name=Simple_repeat;Target=(TTGTT)n 1 33;	GhWOX11_At	downstream
A13	RepeatMasker	similarity	70930145	70930203	.	+	.	Name=Simple_repeat;Target=(TTAAATA)n 1 56;	GhWOX11_At	gene_region
A13	RepeatMasker	similarity	70931204	70931232	.	+	.	Name=Simple_repeat;Target=(A)n 1 29;	GhWOX11_At	upstream
A13	RepeatMasker	similarity	70931681	70931729	.	+	.	Name=Simple_repeat;Target=(ATTTTA)n 1 48;	GhWOX11_At	upstream
A13	RepeatMasker	similarity	70932547	70932563	.	+	.	Name=Simple_repeat;Target=(TC)n 1 17;	GhWOX11_At	upstream
A13	RepeatMasker	similarity	70933129	70933165	.	+	.	Name=Simple_repeat;Target=(ATTTAT)n 1 38;	GhWOX11_At	upstream
D03	RepeatMasker	similarity	128590	128654	.	+	.	Name=Simple_repeat;Target=(TTTC)n 1 71;	GhWOX13b_Dt	downstream
D03	RepeatMasker	similarity	128655	128686	.	+	.	Name=Simple_repeat;Target=(TTTAT)n 1 34;	GhWOX13b_Dt	downstream
D03	RepeatMasker	similarity	129179	129217	.	+	.	Name=Simple_repeat;Target=(AAAACA)n 1 40;	GhWOX13b_Dt	downstream
D03	RepeatMasker	similarity	131962	132004	.	+	.	Name=Simple_repeat;Target=(ATTAAAT)n 1 44;	GhWOX13b_Dt	upstream
D03	RepeatMasker	similarity	133411	133783	.	+	.	Name=Unspecified;Target=rnd-2_family-188 1 375;	GhWOX13b_Dt	upstream
A12	RepeatMasker	similarity	86768484	86768581	.	+	.	Name=Simple_repeat;Target=(AAATTTA)n 1 93;	GhWOX1_At	downstream
A12	RepeatMasker	similarity	86769430	86769467	.	+	.	Name=Simple_repeat;Target=(TAA)n 1 39;	GhWOX1_At	gene_region
A12	RepeatMasker	similarity	86770068	86770106	.	+	.	Name=Simple_repeat;Target=(TA)n 1 41;	GhWOX1_At	gene_region
A12	RepeatMasker	similarity	86770244	86770552	.	+	.	Name=Unspecified;Target=rnd-2_family-188 22 375;	GhWOX1_At	gene_region
A12	RepeatMasker	similarity	86770609	86770640	.	+	.	Name=Simple_repeat;Target=(GAAA)n 1 32;	GhWOX1_At	gene_region
A12	RepeatMasker	similarity	86770625	86770654	.	+	.	Name=Simple_repeat;Target=(AAAGG)n 1 31;	GhWOX1_At	gene_region
A12	RepeatMasker	similarity	86770751	86770783	.	+	.	Name=Simple_repeat;Target=(A)n 1 33;	GhWOX1_At	gene_region
A12	RepeatMasker	similarity	86770896	86770927	.	+	.	Name=Simple_repeat;Target=(T)n 1 32;	GhWOX1_At	gene_region
A12	RepeatMasker	similarity	86771779	86771836	.	+	.	Name=Simple_repeat;Target=(AAGAA)n 1 58;	GhWOX1_At	upstream
A12	RepeatMasker	similarity	86771812	86771874	.	+	.	Name=Simple_repeat;Target=(GGAAGG)n 1 59;	GhWOX1_At	upstream
A12	RepeatMasker	similarity	86772104	86772181	.	+	.	Name=Simple_repeat;Target=(CATG)n 2 68;	GhWOX1_At	upstream
A12	RepeatMasker	similarity	86772153	86772177	.	+	.	Name=Simple_repeat;Target=(TACA)n 1 25;	GhWOX1_At	upstream
A12	RepeatMasker	similarity	86773288	86773333	.	+	.	Name=Simple_repeat;Target=(ATTAATA)n 1 47;	GhWOX1_At	upstream
D11	RepeatMasker	similarity	61820563	61820623	.	+	.	Name=Simple_repeat;Target=(ATAA)n 1 58;	GhWOX12_Dt	upstream
D11	RepeatMasker	similarity	61821613	61821638	.	+	.	Name=Simple_repeat;Target=(ATA)n 1 24;	GhWOX12_Dt	upstream
D11	RepeatMasker	similarity	61821896	61821946	.	+	.	Name=Simple_repeat;Target=(ATTTATAA)n 1 53;	GhWOX12_Dt	upstream
D11	RepeatMasker	similarity	61823215	61823236	.	+	.	Name=Simple_repeat;Target=(T)n 1 22;	GhWOX12_Dt	gene_region
D11	RepeatMasker	similarity	61825404	61825428	.	+	.	Name=Simple_repeat;Target=(TAA)n 1 24;	GhWOX12_Dt	downstream
A13	RepeatMasker	similarity	79347199	79347265	.	+	.	Name=Simple_repeat;Target=(AAAATTT)n 1 67;	GhWOX2b_At	downstream
A13	RepeatMasker	similarity	79350752	79350820	.	+	.	Name=Simple_repeat;Target=(ATAAATT)n 1 72;	GhWOX2b_At	upstream
D10	RepeatMasker	similarity	2328493	2328520	.	+	.	Name=Simple_repeat;Target=(ATT)n 1 27;	GhWOX8_Dt	downstream
D10	RepeatMasker	similarity	2328510	2328553	.	+	.	Name=Simple_repeat;Target=(TTAAT)n 1 45;	GhWOX8_Dt	downstream
D10	RepeatMasker	similarity	2329071	2329103	.	+	.	Name=Simple_repeat;Target=(TA)n 1 32;	GhWOX8_Dt	downstream
D10	RepeatMasker	similarity	2332004	2332067	.	+	.	Name=Unspecified;Target=rnd-2_family-188 129 195;	GhWOX8_Dt	upstream
D05	RepeatMasker	similarity	13533451	13533483	.	+	.	Name=Simple_repeat;Target=(AAAAAT)n 1 33;	GhWOX9_Dt	upstream
D05	RepeatMasker	similarity	13533787	13533832	.	+	.	Name=Simple_repeat;Target=(CAAAAAA)n 1 47;	GhWOX9_Dt	upstream
D05	RepeatMasker	similarity	13534139	13534168	.	+	.	Name=Simple_repeat;Target=(CT)n 1 30;	GhWOX9_Dt	upstream
D05	RepeatMasker	similarity	13534481	13534517	.	+	.	Name=Simple_repeat;Target=(TTTAT)n 1 37;	GhWOX9_Dt	upstream
A10	RepeatMasker	similarity	2378698	2378734	.	+	.	Name=Simple_repeat;Target=(AT)n 1 39;	GhWOX8_At	downstream
A10	RepeatMasker	similarity	2379868	2379895	.	+	.	Name=Simple_repeat;Target=(GAT)n 1 28;	GhWOX8_At	gene_region
A10	RepeatMasker	similarity	2380390	2380408	.	+	.	Name=Simple_repeat;Target=(CTA)n 1 19;	GhWOX8_At	upstream
A10	RepeatMasker	similarity	2380516	2380555	.	+	.	Name=Simple_repeat;Target=(AAATGG)n 1 42;	GhWOX8_At	upstream
A10	RepeatMasker	similarity	2381267	2381303	.	+	.	Name=Simple_repeat;Target=(TTATA)n 1 37;	GhWOX8_At	upstream
D10	RepeatMasker	similarity	10959117	10959177	.	+	.	Name=Simple_repeat;Target=(AATT)n 1 60;	GhWUS1b_Dt	downstream
D10	RepeatMasker	similarity	10961295	10961338	.	+	.	Name=Simple_repeat;Target=(CTT)n 1 44;	GhWUS1b_Dt	gene_region
D10	RepeatMasker	similarity	10962488	10962534	.	+	.	Name=Simple_repeat;Target=(ATAAT)n 1 47;	GhWUS1b_Dt	upstream
D10	RepeatMasker	similarity	10964071	10964137	.	+	.	Name=Simple_repeat;Target=(TTAAAA)n 1 66;	GhWUS1b_Dt	upstream
D02	RepeatMasker	similarity	17955906	17955935	.	+	.	Name=Simple_repeat;Target=(ATTAA)n 1 28;	GhWOX4_Dt	upstream
D02	RepeatMasker	similarity	17957139	17957180	.	+	.	Name=Simple_repeat;Target=(TTT)n 1 42;	GhWOX4_Dt	upstream
D02	RepeatMasker	similarity	17958931	17959019	.	+	.	Name=Simple_repeat;Target=(AATT)n 1 84;	GhWOX4_Dt	downstream
D02	RepeatMasker	similarity	17959174	17959546	.	+	.	Name=LINE/L1;Target=L1-5_ALy 2288 2656;	GhWOX4_Dt	downstream
A07	RepeatMasker	similarity	57203158	57203197	.	+	.	Name=Simple_repeat;Target=(ATTTTTA)n 1 38;	GhWOX13a_At	upstream
A07	RepeatMasker	similarity	57203647	57203707	.	+	.	Name=Simple_repeat;Target=(TTTTCTT)n 1 58;	GhWOX13a_At	upstream
A07	RepeatMasker	similarity	57203648	57203692	.	+	.	Name=Simple_repeat;Target=(TTTCTCC)n 1 45;	GhWOX13a_At	upstream
A07	RepeatMasker	similarity	57203684	57203712	.	+	.	Name=Simple_repeat;Target=(TTTTC)n 1 28;	GhWOX13a_At	upstream
A07	RepeatMasker	similarity	57203693	57203707	.	+	.	Name=Simple_repeat;Target=(TTTTCTT)n 2 58;	GhWOX13a_At	upstream
A07	RepeatMasker	similarity	57203829	57203894	.	+	.	Name=Simple_repeat;Target=(ATGAGA)n 1 68;	GhWOX13a_At	upstream
A07	RepeatMasker	similarity	57204193	57204213	.	+	.	Name=Simple_repeat;Target=(T)n 1 21;	GhWOX13a_At	gene_region
A07	RepeatMasker	similarity	57206166	57206202	.	+	.	Name=Simple_repeat;Target=(TGTGCCAT)n 1 37;	GhWOX13a_At	downstream
A07	RepeatMasker	similarity	57206697	57206870	.	-	.	Name=Unspecified;Target=rnd-2_family-20 8383 8548;	GhWOX13a_At	downstream
A07	RepeatMasker	similarity	57207004	57207076	.	+	.	Name=Simple_repeat;Target=(AAAATAA)n 1 69;	GhWOX13a_At	downstream
A01	RepeatMasker	similarity	72701256	72701307	.	+	.	Name=Simple_repeat;Target=(CTTT)n 1 52;	GhWOX6_At	downstream
A01	RepeatMasker	similarity	72703942	72703981	.	+	.	Name=Simple_repeat;Target=(GAAAAA)n 1 41;	GhWOX6_At	upstream
A01	RepeatMasker	similarity	72704590	72704634	.	+	.	Name=Simple_repeat;Target=(ATAGAT)n 1 42;	GhWOX6_At	upstream
A01	RepeatMasker	similarity	72704590	72704624	.	+	.	Name=Simple_repeat;Target=(ATAGAT)n 1 33;	GhWOX6_At	upstream
A01	RepeatMasker	similarity	72704606	72704634	.	+	.	Name=Simple_repeat;Target=(ATATT)n 1 28;	GhWOX6_At	upstream
A01	RepeatMasker	similarity	72705289	72705337	.	+	.	Name=Simple_repeat;Target=(AAAATAA)n 1 49;	GhWOX6_At	upstream
D12	RepeatMasker	similarity	10600170	10600209	.	+	.	Name=Simple_repeat;Target=(CTT)n 1 40;	GhWUS1a_Dt	gene_region
D12	RepeatMasker	similarity	10602305	10602335	.	+	.	Name=Simple_repeat;Target=(TTTC)n 1 30;	GhWUS1a_Dt	upstream
D12	RepeatMasker	similarity	10602550	10602599	.	+	.	Name=Simple_repeat;Target=(TTA)n 1 49;	GhWUS1a_Dt	upstream
A02	RepeatMasker	similarity	83235248	83235574	.	-	.	Name=Unspecified;Target=rnd-2_family-188 16 373;	GhWOX13b_At	upstream
A02	RepeatMasker	similarity	83235668	83235764	.	+	.	Name=Simple_repeat;Target=(TTTAAAA)n 1 94;	GhWOX13b_At	upstream
A02	RepeatMasker	similarity	83236996	83237042	.	+	.	Name=Simple_repeat;Target=(ATATTTA)n 1 48;	GhWOX13b_At	upstream
A02	RepeatMasker	similarity	83238370	83238394	.	+	.	Name=Simple_repeat;Target=(TAA)n 1 25;	GhWOX13b_At	gene_region
A02	RepeatMasker	similarity	83238609	83238629	.	+	.	Name=Simple_repeat;Target=(GTGA)n 1 21;	GhWOX13b_At	gene_region
A02	RepeatMasker	similarity	83239186	83239228	.	+	.	Name=Simple_repeat;Target=(CATATT)n 1 45;	GhWOX13b_At	downstream
A02	RepeatMasker	similarity	83239491	83239582	.	+	.	Name=Simple_repeat;Target=(TTTTAAC)n 1 88;	GhWOX13b_At	downstream
A02	RepeatMasker	similarity	83240239	83240265	.	+	.	Name=Simple_repeat;Target=(AACAA)n 1 27;	GhWOX13b_At	downstream
D07	RepeatMasker	similarity	12708606	12709632	.	+	.	Name=LTR/Copia;Target=CASTOR_I-int 3203 4415;	GhWOX2a_Dt	downstream
D07	RepeatMasker	similarity	12709991	12710013	.	+	.	Name=Simple_repeat;Target=(A)n 1 23;	GhWOX2a_Dt	downstream
D07	RepeatMasker	similarity	12710687	12710703	.	+	.	Name=Simple_repeat;Target=(GAG)n 1 17;	GhWOX2a_Dt	gene_region
D05	RepeatMasker	similarity	18071683	18071700	.	+	.	Name=Simple_repeat;Target=(AG)n 1 18;	GhWOX4b_Dt	gene_region
D05	RepeatMasker	similarity	18072719	18072757	.	+	.	Name=Simple_repeat;Target=(AAGAA)n 1 38;	GhWOX4b_Dt	upstream
D05	RepeatMasker	similarity	18072974	18073000	.	+	.	Name=Simple_repeat;Target=(TTTTA)n 1 28;	GhWOX4b_Dt	upstream
D10	RepeatMasker	similarity	62458647	62458674	.	+	.	Name=Simple_repeat;Target=(GAA)n 1 30;	GhWOX5_Dt	gene_region
D10	RepeatMasker	similarity	62458698	62458726	.	+	.	Name=Simple_repeat;Target=(TTG)n 1 29;	GhWOX5_Dt	gene_region
D10	RepeatMasker	similarity	62459158	62459181	.	+	.	Name=Simple_repeat;Target=(TA)n 1 25;	GhWOX5_Dt	upstream
D10	RepeatMasker	similarity	62460533	62460822	.	+	.	Name=Unspecified;Target=rnd-2_family-188 85 375;	GhWOX5_Dt	upstream
A05	RepeatMasker	similarity	13650275	13650312	.	+	.	Name=Simple_repeat;Target=(TTAATT)n 1 41;	GhWOX9_At	upstream
A05	RepeatMasker	similarity	13650753	13650796	.	+	.	Name=Simple_repeat;Target=(CAAAAAA)n 1 46;	GhWOX9_At	upstream
A05	RepeatMasker	similarity	13651107	13651132	.	+	.	Name=Simple_repeat;Target=(CT)n 1 24;	GhWOX9_At	upstream
A05	RepeatMasker	similarity	13651445	13651481	.	+	.	Name=Simple_repeat;Target=(TTTAT)n 1 37;	GhWOX9_At	upstream
scaffold4075_D05	RepeatMasker	similarity	11781	11837	.	+	.	Name=Simple_repeat;Target=(TA)n 1 58;	GhWOX3a_Dt	upstream
scaffold4075_D05	RepeatMasker	similarity	11889	11944	.	+	.	Name=Simple_repeat;Target=(TCTATA)n 1 56;	GhWOX3a_Dt	upstream
scaffold4075_D05	RepeatMasker	similarity	13060	13096	.	+	.	Name=Simple_repeat;Target=(CTCT)n 1 37;	GhWOX3a_Dt	upstream
scaffold4075_D05	RepeatMasker	similarity	13515	13559	.	+	.	Name=Simple_repeat;Target=(CAACAT)n 1 46;	GhWOX3a_Dt	gene_region
scaffold4075_D05	RepeatMasker	similarity	14534	14561	.	+	.	Name=Simple_repeat;Target=(CAA)n 1 28;	GhWOX3a_Dt	gene_region
scaffold4075_D05	RepeatMasker	similarity	14714	14737	.	+	.	Name=Simple_repeat;Target=(A)n 1 24;	GhWOX3a_Dt	downstream
scaffold4075_D05	RepeatMasker	similarity	14738	14780	.	+	.	Name=Simple_repeat;Target=(TTTAGT)n 1 46;	GhWOX3a_Dt	downstream
scaffold4075_D05	RepeatMasker	similarity	14949	14982	.	+	.	Name=Simple_repeat;Target=(TTCCAA)n 1 33;	GhWOX3a_Dt	downstream
scaffold4075_D05	RepeatMasker	similarity	15242	15267	.	+	.	Name=Simple_repeat;Target=(ATT)n 1 27;	GhWOX3a_Dt	downstream
scaffold4075_D05	RepeatMasker	similarity	15678	15736	.	+	.	Name=Simple_repeat;Target=(GCAA)n 1 60;	GhWOX3a_Dt	downstream
scaffold4075_D05	RepeatMasker	similarity	16091	16114	.	+	.	Name=Simple_repeat;Target=(G)n 1 24;	GhWOX3a_Dt	downstream
scaffold4075_D05	RepeatMasker	similarity	16225	16263	.	+	.	Name=Simple_repeat;Target=(TCTT)n 1 39;	GhWOX3a_Dt	downstream
scaffold4075_D05	RepeatMasker	similarity	16540	16623	.	+	.	Name=Simple_repeat;Target=(TTAT)n 1 82;	GhWOX3a_Dt	downstream
A11	RepeatMasker	similarity	88906696	88906724	.	+	.	Name=Simple_repeat;Target=(AT)n 1 29;	GhWOX12_At	upstream
