# Supplementary material for: Genome-wide analysis of WOX genes in upland cotton and their expression pattern under different stresses
Source: BMC Plant Biol. 2017 Jul 6;17:113. doi: 10.1186/s12870-017-1065-8 (PMC5501002; doi:10.1186/s12870-017-1065-8)
Supplement: Supplementary file 9 — Identification of repeat sequences in the region 10,000 bp upstream to 10,000 bp downstream of WOX genes. (TXT 75 kb) [file 12870_2017_1065_MOESM9_ESM.txt]

D03	RepeatMasker	similarity	40635355	40635431	.	+	.	Name=Simple_repeat;Target=(AATTAAA)n 1 73;	GhWOX3b_Dt	downstream
D03	RepeatMasker	similarity	40637235	40637264	.	+	.	Name=Simple_repeat;Target=(TAAACT)n 1 31;	GhWOX3b_Dt	downstream
D03	RepeatMasker	similarity	40637810	40637837	.	+	.	Name=Simple_repeat;Target=(TAAAA)n 1 28;	GhWOX3b_Dt	downstream
D03	RepeatMasker	similarity	40638084	40638122	.	+	.	Name=Simple_repeat;Target=(ATTTTA)n 1 39;	GhWOX3b_Dt	downstream
D03	RepeatMasker	similarity	40640757	40640808	.	+	.	Name=Simple_repeat;Target=(TATT)n 1 51;	GhWOX3b_Dt	upstream
D03	RepeatMasker	similarity	40640873	40640901	.	+	.	Name=Simple_repeat;Target=(ATTT)n 1 31;	GhWOX3b_Dt	upstream
D03	RepeatMasker	similarity	40641398	40641422	.	+	.	Name=Simple_repeat;Target=(AAAAG)n 1 25;	GhWOX3b_Dt	upstream
D03	RepeatMasker	similarity	40641712	40641753	.	+	.	Name=Simple_repeat;Target=(ATCTAT)n 1 42;	GhWOX3b_Dt	upstream
D03	RepeatMasker	similarity	40641990	40642047	.	+	.	Name=Simple_repeat;Target=(AT)n 1 59;	GhWOX3b_Dt	upstream
D03	RepeatMasker	similarity	40642525	40642572	.	+	.	Name=Simple_repeat;Target=(AT)n 1 48;	GhWOX3b_Dt	upstream
D03	RepeatMasker	similarity	40643406	40643463	.	+	.	Name=Simple_repeat;Target=(TAATT)n 1 63;	GhWOX3b_Dt	upstream
D03	RepeatMasker	similarity	40643406	40643413	.	+	.	Name=Simple_repeat;Target=(TAATT)n 1 60;	GhWOX3b_Dt	upstream
D03	RepeatMasker	similarity	40643414	40643460	.	+	.	Name=Simple_repeat;Target=(TTTAATT)n 1 49;	GhWOX3b_Dt	upstream
D03	RepeatMasker	similarity	40643898	40643930	.	+	.	Name=Simple_repeat;Target=(T)n 1 33;	GhWOX3b_Dt	upstream
D03	RepeatMasker	similarity	40644645	40644677	.	+	.	Name=Simple_repeat;Target=(TATTGT)n 1 32;	GhWOX3b_Dt	upstream
D03	RepeatMasker	similarity	40646081	40646186	.	+	.	Name=Simple_repeat;Target=(TAATATA)n 1 108;	GhWOX3b_Dt	upstream
D03	RepeatMasker	similarity	40646181	40646259	.	+	.	Name=Simple_repeat;Target=(AGAA)n 1 80;	GhWOX3b_Dt	upstream
D03	RepeatMasker	similarity	40646283	40646351	.	+	.	Name=Simple_repeat;Target=(GTTTTTA)n 1 64;	GhWOX3b_Dt	upstream
D03	RepeatMasker	similarity	40646908	40646953	.	+	.	Name=Simple_repeat;Target=(TTGAAA)n 1 46;	GhWOX3b_Dt	upstream
D03	RepeatMasker	similarity	40647379	40647488	.	+	.	Name=Simple_repeat;Target=(ATATG)n 1 110;	GhWOX3b_Dt	upstream
D03	RepeatMasker	similarity	40647379	40647393	.	+	.	Name=Simple_repeat;Target=(ATATG)n 1 47;	GhWOX3b_Dt	upstream
D03	RepeatMasker	similarity	40647394	40647471	.	+	.	Name=Simple_repeat;Target=(AAATGAT)n 1 76;	GhWOX3b_Dt	upstream
D03	RepeatMasker	similarity	40647472	40647488	.	+	.	Name=Simple_repeat;Target=(ATATG)n 48 110;	GhWOX3b_Dt	upstream
A01	RepeatMasker	similarity	28205384	28205424	.	+	.	Name=Simple_repeat;Target=(TTACATT)n 1 38;	GhWOX4a_At	upstream
A01	RepeatMasker	similarity	28206087	28206265	.	+	.	Name=Unspecified;Target=rnd-2_family-20 8377 8548;	GhWOX4a_At	upstream
A01	RepeatMasker	similarity	28208214	28208272	.	+	.	Name=Simple_repeat;Target=(AAGTTTT)n 1 59;	GhWOX4a_At	upstream
A01	RepeatMasker	similarity	28208803	28208843	.	+	.	Name=Simple_repeat;Target=(ATTTTA)n 1 41;	GhWOX4a_At	upstream
A01	RepeatMasker	similarity	28208951	28209060	.	+	.	Name=Simple_repeat;Target=(TTAAA)n 1 107;	GhWOX4a_At	upstream
A01	RepeatMasker	similarity	28209635	28209677	.	+	.	Name=Simple_repeat;Target=(TAA)n 1 42;	GhWOX4a_At	upstream
A01	RepeatMasker	similarity	28212732	28212756	.	+	.	Name=Simple_repeat;Target=(GAT)n 1 24;	GhWOX4a_At	gene_region
A01	RepeatMasker	similarity	28213394	28213451	.	+	.	Name=Simple_repeat;Target=(AATTTT)n 1 51;	GhWOX4a_At	downstream
A01	RepeatMasker	similarity	28215507	28215568	.	+	.	Name=Simple_repeat;Target=(TTATGAA)n 1 64;	GhWOX4a_At	downstream
A01	RepeatMasker	similarity	28216927	28217105	.	-	.	Name=Unspecified;Target=rnd-2_family-20 8377 8547;	GhWOX4a_At	downstream
A01	RepeatMasker	similarity	28219194	28219388	.	+	.	Name=Unspecified;Target=rnd-2_family-20 6262 6458;	GhWOX4a_At	downstream
A01	RepeatMasker	similarity	28219405	28219834	.	+	.	Name=Unspecified;Target=rnd-2_family-20 6295 6722;	GhWOX4a_At	downstream
A01	RepeatMasker	similarity	28220100	28220157	.	+	.	Name=Simple_repeat;Target=(TTATGAT)n 1 57;	GhWOX4a_At	downstream
A01	RepeatMasker	similarity	28221482	28221517	.	+	.	Name=Simple_repeat;Target=(TAATTCA)n 1 36;	GhWOX4a_At	downstream
D07	RepeatMasker	similarity	38148157	38149139	.	+	.	Name=LTR/Gypsy;Target=Gypsy-33_ALY-I 2385 3233;	GhWOX13a_Dt	upstream
D07	RepeatMasker	similarity	38149949	38149999	.	+	.	Name=LTR/Gypsy;Target=Gypsy-33_ALY-I 4337 4387;	GhWOX13a_Dt	upstream
D07	RepeatMasker	similarity	38150370	38150701	.	+	.	Name=LTR/Gypsy;Target=Gypsy-33_ALY-I 4698 4960;	GhWOX13a_Dt	upstream
D07	RepeatMasker	similarity	38150791	38150977	.	+	.	Name=LTR/Gypsy;Target=Gypsy-33_ALY-I 4985 5175;	GhWOX13a_Dt	upstream
D07	RepeatMasker	similarity	38153439	38153482	.	+	.	Name=Simple_repeat;Target=(T)n 1 44;	GhWOX13a_Dt	upstream
D07	RepeatMasker	similarity	38155512	38155545	.	+	.	Name=Simple_repeat;Target=(ATTAAA)n 1 35;	GhWOX13a_Dt	upstream
D07	RepeatMasker	similarity	38156178	38156216	.	+	.	Name=Simple_repeat;Target=(CTTTCAA)n 1 39;	GhWOX13a_Dt	upstream
D07	RepeatMasker	similarity	38156360	38156425	.	+	.	Name=Simple_repeat;Target=(ATGAGA)n 1 68;	GhWOX13a_Dt	upstream
D07	RepeatMasker	similarity	38159993	38160024	.	+	.	Name=Simple_repeat;Target=(TATTT)n 1 31;	GhWOX13a_Dt	downstream
D07	RepeatMasker	similarity	38160939	38161144	.	-	.	Name=Unspecified;Target=rnd-2_family-14 1 216;	GhWOX13a_Dt	downstream
D07	RepeatMasker	similarity	38162018	38162239	.	-	.	Name=Unspecified;Target=rnd-2_family-14 3320 3541;	GhWOX13a_Dt	downstream
D07	RepeatMasker	similarity	38162083	38162242	.	+	.	Name=LTR/Copia;Target=ATCopia34_I-int 964 1123;	GhWOX13a_Dt	downstream
D07	RepeatMasker	similarity	38162365	38163290	.	+	.	Name=LTR/Copia;Target=ATCopia34_I-int 1045 1973;	GhWOX13a_Dt	downstream
D07	RepeatMasker	similarity	38163507	38165103	.	+	.	Name=LTR/Copia;Target=ATCopia34_I-int 2239 3808;	GhWOX13a_Dt	downstream
D07	RepeatMasker	similarity	38165369	38165568	.	-	.	Name=Unspecified;Target=rnd-2_family-14 2 215;	GhWOX13a_Dt	downstream
D07	RepeatMasker	similarity	38166846	38166901	.	+	.	Name=Simple_repeat;Target=(AAA)n 1 56;	GhWOX13a_Dt	downstream
D07	RepeatMasker	similarity	38167619	38167715	.	+	.	Name=Simple_repeat;Target=(TTTAATT)n 1 105;	GhWOX13a_Dt	downstream
A07	RepeatMasker	similarity	15544452	15544499	.	+	.	Name=Simple_repeat;Target=(AATTC)n 1 46;	GhWOX2a_At	downstream
A07	RepeatMasker	similarity	15545193	15545377	.	+	.	Name=Unspecified;Target=rnd-2_family-20 8376 8548;	GhWOX2a_At	downstream
A07	RepeatMasker	similarity	15545441	15545488	.	+	.	Name=Simple_repeat;Target=(AATTC)n 1 46;	GhWOX2a_At	downstream
A07	RepeatMasker	similarity	15546179	15546363	.	+	.	Name=Unspecified;Target=rnd-2_family-20 8376 8548;	GhWOX2a_At	downstream
A07	RepeatMasker	similarity	15547111	15547136	.	+	.	Name=Simple_repeat;Target=(AGATT)n 1 27;	GhWOX2a_At	downstream
A07	RepeatMasker	similarity	15549085	15549126	.	+	.	Name=Simple_repeat;Target=(TATTT)n 1 41;	GhWOX2a_At	downstream
A07	RepeatMasker	similarity	15553526	15553564	.	+	.	Name=Simple_repeat;Target=(TTGCTT)n 1 39;	GhWOX2a_At	gene_region
A07	RepeatMasker	similarity	15555773	15555878	.	+	.	Name=Simple_repeat;Target=(TAAAA)n 1 104;	GhWOX2a_At	upstream
A07	RepeatMasker	similarity	15557373	15557423	.	+	.	Name=Simple_repeat;Target=(AGGGGG)n 1 49;	GhWOX2a_At	upstream
A07	RepeatMasker	similarity	15559531	15559843	.	-	.	Name=Unspecified;Target=rnd-2_family-188 12 321;	GhWOX2a_At	upstream
A07	RepeatMasker	similarity	15559537	15559581	.	+	.	Name=Low_complexity;Target=A-rich 1 45;	GhWOX2a_At	upstream
A07	RepeatMasker	similarity	15562611	15562630	.	+	.	Name=Simple_repeat;Target=(T)n 1 20;	GhWOX2a_At	upstream
D13	RepeatMasker	similarity	59936187	59936217	.	+	.	Name=Simple_repeat;Target=(TTAAA)n 1 33;	GhWOX2b_Dt	downstream
D13	RepeatMasker	similarity	59940013	59940066	.	+	.	Name=Simple_repeat;Target=(AAAAATGA)n 1 59;	GhWOX2b_Dt	downstream
D13	RepeatMasker	similarity	59940322	59940348	.	+	.	Name=Simple_repeat;Target=(GGCCC)n 1 26;	GhWOX2b_Dt	downstream
D13	RepeatMasker	similarity	59940613	59940657	.	+	.	Name=Simple_repeat;Target=(AT)n 1 48;	GhWOX2b_Dt	downstream
D13	RepeatMasker	similarity	59941528	59941619	.	+	.	Name=Simple_repeat;Target=(ATA)n 1 92;	GhWOX2b_Dt	downstream
D13	RepeatMasker	similarity	59942342	59942417	.	+	.	Name=Simple_repeat;Target=(TAAATTT)n 1 70;	GhWOX2b_Dt	downstream
D13	RepeatMasker	similarity	59942597	59942634	.	+	.	Name=Simple_repeat;Target=(TAAAATA)n 1 41;	GhWOX2b_Dt	downstream
D13	RepeatMasker	similarity	59943670	59943699	.	+	.	Name=Simple_repeat;Target=(A)n 1 30;	GhWOX2b_Dt	downstream
D13	RepeatMasker	similarity	59945457	59945494	.	+	.	Name=Simple_repeat;Target=(CCGCCA)n 1 38;	GhWOX2b_Dt	gene_region
D13	RepeatMasker	similarity	59946193	59946251	.	+	.	Name=Simple_repeat;Target=(TATA)n 1 61;	GhWOX2b_Dt	upstream
D13	RepeatMasker	similarity	59952177	59952194	.	+	.	Name=Simple_repeat;Target=(TA)n 1 18;	GhWOX2b_Dt	upstream
D13	RepeatMasker	similarity	59952259	59952321	.	+	.	Name=Simple_repeat;Target=(AATTA)n 1 65;	GhWOX2b_Dt	upstream
D11	RepeatMasker	similarity	65606812	65606840	.	+	.	Name=Simple_repeat;Target=(ATAAA)n 1 30;	GhWOX10_Dt	downstream
D11	RepeatMasker	similarity	65607221	65607244	.	+	.	Name=Simple_repeat;Target=(A)n 1 24;	GhWOX10_Dt	downstream
D11	RepeatMasker	similarity	65607672	65607724	.	+	.	Name=Simple_repeat;Target=(AATATAA)n 1 52;	GhWOX10_Dt	downstream
D11	RepeatMasker	similarity	65608719	65608767	.	+	.	Name=Simple_repeat;Target=(AAAAT)n 1 46;	GhWOX10_Dt	downstream
D11	RepeatMasker	similarity	65609237	65609276	.	+	.	Name=Simple_repeat;Target=(AATAAAT)n 1 41;	GhWOX10_Dt	downstream
D11	RepeatMasker	similarity	65613181	65613209	.	+	.	Name=Simple_repeat;Target=(AATAA)n 1 31;	GhWOX10_Dt	downstream
D11	RepeatMasker	similarity	65614657	65614711	.	+	.	Name=Simple_repeat;Target=(AATA)n 1 53;	GhWOX10_Dt	downstream
D11	RepeatMasker	similarity	65616261	65616371	.	+	.	Name=Simple_repeat;Target=(AAT)n 1 113;	GhWOX10_Dt	gene_region
D11	RepeatMasker	similarity	65616347	65616402	.	+	.	Name=Simple_repeat;Target=(CAA)n 1 61;	GhWOX10_Dt	gene_region
D11	RepeatMasker	similarity	65616716	65616764	.	+	.	Name=Simple_repeat;Target=(TAAA)n 1 49;	GhWOX10_Dt	gene_region
D11	RepeatMasker	similarity	65617475	65617502	.	+	.	Name=Simple_repeat;Target=(GGTCG)n 1 29;	GhWOX10_Dt	upstream
D11	RepeatMasker	similarity	65617890	65617947	.	+	.	Name=Simple_repeat;Target=(AATTCA)n 1 58;	GhWOX10_Dt	upstream
D11	RepeatMasker	similarity	65618318	65618384	.	+	.	Name=Simple_repeat;Target=(TAATAT)n 1 67;	GhWOX10_Dt	upstream
D11	RepeatMasker	similarity	65619558	65619917	.	-	.	Name=Unspecified;Target=rnd-2_family-188 1 375;	GhWOX10_Dt	upstream
D11	RepeatMasker	similarity	65626581	65626599	.	+	.	Name=Simple_repeat;Target=(TA)n 1 19;	GhWOX10_Dt	upstream
D01	RepeatMasker	similarity	43691349	43691388	.	+	.	Name=Simple_repeat;Target=(TAA)n 1 39;	GhWOX6_Dt	downstream
D01	RepeatMasker	similarity	43692591	43692618	.	+	.	Name=Simple_repeat;Target=(TTTTC)n 1 28;	GhWOX6_Dt	downstream
D01	RepeatMasker	similarity	43692786	43692814	.	+	.	Name=Simple_repeat;Target=(T)n 1 29;	GhWOX6_Dt	downstream
D01	RepeatMasker	similarity	43694791	43694809	.	+	.	Name=Simple_repeat;Target=(T)n 1 19;	GhWOX6_Dt	downstream
D01	RepeatMasker	similarity	43697940	43697999	.	+	.	Name=Simple_repeat;Target=(TTTAAAG)n 1 62;	GhWOX6_Dt	downstream
D01	RepeatMasker	similarity	43697944	43697998	.	+	.	Name=Simple_repeat;Target=(AAGTTT)n 1 50;	GhWOX6_Dt	downstream
D01	RepeatMasker	similarity	43698860	43698912	.	+	.	Name=Simple_repeat;Target=(CTTT)n 1 52;	GhWOX6_Dt	downstream
D01	RepeatMasker	similarity	43700788	43700807	.	+	.	Name=Simple_repeat;Target=(TTG)n 1 20;	GhWOX6_Dt	gene_region
D01	RepeatMasker	similarity	43701530	43701572	.	+	.	Name=Simple_repeat;Target=(GAAAA)n 1 43;	GhWOX6_Dt	upstream
D01	RepeatMasker	similarity	43701530	43701569	.	+	.	Name=Simple_repeat;Target=(GAAAAA)n 1 41;	GhWOX6_Dt	upstream
D01	RepeatMasker	similarity	43702312	43702346	.	+	.	Name=Simple_repeat;Target=(AT)n 1 37;	GhWOX6_Dt	upstream
D01	RepeatMasker	similarity	43702900	43702943	.	+	.	Name=Simple_repeat;Target=(GAATT)n 1 45;	GhWOX6_Dt	upstream
D01	RepeatMasker	similarity	43706329	43706376	.	+	.	Name=Simple_repeat;Target=(TTTAA)n 1 50;	GhWOX6_Dt	upstream
D01	RepeatMasker	similarity	43707429	43707457	.	+	.	Name=Simple_repeat;Target=(ATG)n 1 29;	GhWOX6_Dt	upstream
D01	RepeatMasker	similarity	43710369	43710395	.	+	.	Name=Simple_repeat;Target=(GAAG)n 1 27;	GhWOX6_Dt	upstream
D01	RepeatMasker	similarity	43710657	43710686	.	+	.	Name=Simple_repeat;Target=(A)n 1 30;	GhWOX6_Dt	upstream
D01	RepeatMasker	similarity	43710657	43710690	.	+	.	Name=Simple_repeat;Target=(AAAAAT)n 1 34;	GhWOX6_Dt	upstream
D01	RepeatMasker	similarity	43710658	43710690	.	+	.	Name=Simple_repeat;Target=(AAAAAT)n 1 33;	GhWOX6_Dt	upstream
D01	RepeatMasker	similarity	43710973	43710978	.	+	.	Name=Simple_repeat;Target=(TAATTTA)n 1 14;	GhWOX6_Dt	upstream
D01	RepeatMasker	similarity	43710973	43711068	.	+	.	Name=Simple_repeat;Target=(TAATTTA)n 1 96;	GhWOX6_Dt	upstream
D01	RepeatMasker	similarity	43710979	43711039	.	+	.	Name=Simple_repeat;Target=(AAATAA)n 1 59;	GhWOX6_Dt	upstream
D01	RepeatMasker	similarity	43711040	43711068	.	+	.	Name=Simple_repeat;Target=(TAATTTA)n 15 96;	GhWOX6_Dt	upstream
A05	RepeatMasker	similarity	18634105	18634191	.	+	.	Name=Simple_repeat;Target=(TTATAT)n 1 87;	GhWOX4b_At	downstream
A05	RepeatMasker	similarity	18635176	18635220	.	+	.	Name=Simple_repeat;Target=(AAA)n 1 45;	GhWOX4b_At	downstream
A05	RepeatMasker	similarity	18635176	18635221	.	+	.	Name=Low_complexity;Target=A-rich 1 46;	GhWOX4b_At	downstream
A05	RepeatMasker	similarity	18635178	18635221	.	+	.	Name=Simple_repeat;Target=(AAAAG)n 1 45;	GhWOX4b_At	downstream
A05	RepeatMasker	similarity	18636708	18636744	.	+	.	Name=Simple_repeat;Target=(AAAGAA)n 1 39;	GhWOX4b_At	downstream
A05	RepeatMasker	similarity	18637091	18637127	.	+	.	Name=Simple_repeat;Target=(AG)n 1 39;	GhWOX4b_At	downstream
A05	RepeatMasker	similarity	18637224	18637303	.	+	.	Name=Simple_repeat;Target=(TATT)n 1 76;	GhWOX4b_At	downstream
A05	RepeatMasker	similarity	18637449	18637503	.	+	.	Name=Simple_repeat;Target=(TTTATTT)n 1 55;	GhWOX4b_At	downstream
A05	RepeatMasker	similarity	18638744	18638800	.	+	.	Name=Simple_repeat;Target=(TTTAA)n 1 56;	GhWOX4b_At	downstream
A05	RepeatMasker	similarity	18638749	18638798	.	+	.	Name=Simple_repeat;Target=(ATTT)n 1 49;	GhWOX4b_At	downstream
A05	RepeatMasker	similarity	18639068	18639138	.	+	.	Name=Simple_repeat;Target=(TTTAT)n 1 69;	GhWOX4b_At	downstream
A05	RepeatMasker	similarity	18639193	18639241	.	+	.	Name=Simple_repeat;Target=(ATTTTA)n 1 49;	GhWOX4b_At	downstream
A05	RepeatMasker	similarity	18640120	18640152	.	+	.	Name=Simple_repeat;Target=(TAAATA)n 1 35;	GhWOX4b_At	downstream
A05	RepeatMasker	similarity	18640129	18640152	.	+	.	Name=Simple_repeat;Target=(AT)n 1 24;	GhWOX4b_At	downstream
A05	RepeatMasker	similarity	18640248	18640291	.	+	.	Name=Simple_repeat;Target=(AATTTT)n 1 40;	GhWOX4b_At	downstream
A05	RepeatMasker	similarity	18642357	18642414	.	+	.	Name=Simple_repeat;Target=(AAATCAT)n 1 57;	GhWOX4b_At	downstream
A05	RepeatMasker	similarity	18643737	18643768	.	+	.	Name=Simple_repeat;Target=(A)n 1 32;	GhWOX4b_At	downstream
A05	RepeatMasker	similarity	18644665	18644696	.	+	.	Name=Simple_repeat;Target=(AAGAA)n 1 32;	GhWOX4b_At	gene_region
A05	RepeatMasker	similarity	18645137	18645175	.	+	.	Name=Simple_repeat;Target=(AAGAA)n 1 38;	GhWOX4b_At	upstream
A05	RepeatMasker	similarity	18646336	18646359	.	+	.	Name=Simple_repeat;Target=(A)n 1 24;	GhWOX4b_At	upstream
A05	RepeatMasker	similarity	18646800	18646853	.	+	.	Name=Simple_repeat;Target=(AT)n 1 56;	GhWOX4b_At	upstream
A05	RepeatMasker	similarity	18646839	18646869	.	+	.	Name=Simple_repeat;Target=(TTAAA)n 1 32;	GhWOX4b_At	upstream
A05	RepeatMasker	similarity	18647074	18647102	.	+	.	Name=Simple_repeat;Target=(ATATAG)n 1 31;	GhWOX4b_At	upstream
A05	RepeatMasker	similarity	18647707	18647754	.	+	.	Name=Simple_repeat;Target=(AATTAT)n 1 48;	GhWOX4b_At	upstream
A05	RepeatMasker	similarity	18648592	18648635	.	+	.	Name=Simple_repeat;Target=(TAAAT)n 1 47;	GhWOX4b_At	upstream
A05	RepeatMasker	similarity	18648786	18648839	.	+	.	Name=Simple_repeat;Target=(TAA)n 1 55;	GhWOX4b_At	upstream
A05	RepeatMasker	similarity	18652498	18652576	.	+	.	Name=Simple_repeat;Target=(ATTATA)n 1 75;	GhWOX4b_At	upstream
A12	RepeatMasker	similarity	13662210	13662238	.	+	.	Name=Simple_repeat;Target=(AATTT)n 1 27;	GhWUS1a_At	downstream
A12	RepeatMasker	similarity	13662210	13662288	.	+	.	Name=Simple_repeat;Target=(AATTT)n 1 73;	GhWUS1a_At	downstream
A12	RepeatMasker	similarity	13662211	13662288	.	+	.	Name=Simple_repeat;Target=(ATTTTAT)n 1 79;	GhWUS1a_At	downstream
A12	RepeatMasker	similarity	13663899	13663954	.	+	.	Name=Simple_repeat;Target=(AATTA)n 1 55;	GhWUS1a_At	downstream
A12	RepeatMasker	similarity	13664004	13664041	.	+	.	Name=Simple_repeat;Target=(AAAATTC)n 1 38;	GhWUS1a_At	downstream
A12	RepeatMasker	similarity	13664317	13665417	.	+	.	Name=Unspecified;Target=rnd-2_family-20 5282 6376;	GhWUS1a_At	downstream
A12	RepeatMasker	similarity	13665409	13666301	.	+	.	Name=Unspecified;Target=rnd-2_family-20 6488 7374;	GhWUS1a_At	downstream
A12	RepeatMasker	similarity	13666343	13666568	.	+	.	Name=Unspecified;Target=rnd-2_family-20 7361 7604;	GhWUS1a_At	downstream
A12	RepeatMasker	similarity	13667009	13667263	.	+	.	Name=Unspecified;Target=rnd-2_family-20 8122 8379;	GhWUS1a_At	downstream
A12	RepeatMasker	similarity	13667364	13667402	.	+	.	Name=Simple_repeat;Target=(AATATAA)n 1 36;	GhWUS1a_At	downstream
A12	RepeatMasker	similarity	13667738	13667785	.	+	.	Name=Simple_repeat;Target=(TTC)n 1 48;	GhWUS1a_At	downstream
A12	RepeatMasker	similarity	13669539	13669578	.	+	.	Name=Simple_repeat;Target=(CTT)n 1 40;	GhWUS1a_At	gene_region
A12	RepeatMasker	similarity	13672535	13672611	.	+	.	Name=Simple_repeat;Target=(TTTAGGG)n 1 79;	GhWUS1a_At	upstream
A12	RepeatMasker	similarity	13674435	13674460	.	+	.	Name=Simple_repeat;Target=(ATACA)n 1 27;	GhWUS1a_At	upstream
A12	RepeatMasker	similarity	13674704	13674766	.	+	.	Name=Simple_repeat;Target=(ATCTTC)n 1 60;	GhWUS1a_At	upstream
A12	RepeatMasker	similarity	13677121	13677177	.	+	.	Name=Simple_repeat;Target=(TTCT)n 1 53;	GhWUS1a_At	upstream
A12	RepeatMasker	similarity	13677474	13677502	.	+	.	Name=Simple_repeat;Target=(TATCTA)n 1 31;	GhWUS1a_At	upstream
A12	RepeatMasker	similarity	13678207	13678297	.	+	.	Name=LINE/L1;Target=ATLINE1_4 2775 2866;	GhWUS1a_At	upstream
A12	RepeatMasker	similarity	13678364	13678441	.	+	.	Name=LINE/L1;Target=L1-3_ALy 3087 3164;	GhWUS1a_At	upstream
A12	RepeatMasker	similarity	13678510	13679072	.	+	.	Name=LINE/L1;Target=L1-13_ALy 3317 3949;	GhWUS1a_At	upstream
A12	RepeatMasker	similarity	13679167	13679562	.	+	.	Name=LINE/L1;Target=ATLINE1_4 4920 5242;	GhWUS1a_At	upstream
D01	RepeatMasker	similarity	19730922	19731000	.	+	.	Name=Simple_repeat;Target=(TTTTTA)n 1 80;	GhWOX4a_Dt	upstream
D01	RepeatMasker	similarity	19731028	19731055	.	+	.	Name=Simple_repeat;Target=(ATTAA)n 1 27;	GhWOX4a_Dt	upstream
D01	RepeatMasker	similarity	19731978	19732589	.	+	.	Name=DNA/CMC-EnSpm;Target=EnSpm-8_ALy 1778 2697;	GhWOX4a_Dt	upstream
D01	RepeatMasker	similarity	19732829	19732856	.	+	.	Name=Simple_repeat;Target=(TGA)n 1 28;	GhWOX4a_Dt	upstream
D01	RepeatMasker	similarity	19732882	19733034	.	+	.	Name=DNA/CMC-EnSpm;Target=ATENSPM5 2242 2382;	GhWOX4a_Dt	upstream
D01	RepeatMasker	similarity	19733018	19733361	.	+	.	Name=DNA/CMC-EnSpm;Target=ATENSPM9 2975 3643;	GhWOX4a_Dt	upstream
D01	RepeatMasker	similarity	19734253	19734336	.	+	.	Name=DNA/CMC-EnSpm;Target=EnSpm-3_ALy 8470 8553;	GhWOX4a_Dt	upstream
D01	RepeatMasker	similarity	19736178	19736207	.	+	.	Name=Simple_repeat;Target=(ATTT)n 1 29;	GhWOX4a_Dt	upstream
D01	RepeatMasker	similarity	19736819	19736865	.	+	.	Name=Simple_repeat;Target=(ATTTTA)n 1 47;	GhWOX4a_Dt	upstream
D01	RepeatMasker	similarity	19737694	19737736	.	+	.	Name=Simple_repeat;Target=(TAA)n 1 42;	GhWOX4a_Dt	upstream
D01	RepeatMasker	similarity	19738175	19738240	.	+	.	Name=Simple_repeat;Target=(AATAAA)n 1 65;	GhWOX4a_Dt	upstream
D01	RepeatMasker	similarity	19738732	19738784	.	+	.	Name=Simple_repeat;Target=(TATTTTA)n 1 50;	GhWOX4a_Dt	upstream
D01	RepeatMasker	similarity	19739071	19739104	.	+	.	Name=Simple_repeat;Target=(CTTTT)n 1 35;	GhWOX4a_Dt	upstream
D01	RepeatMasker	similarity	19739071	19739105	.	+	.	Name=Simple_repeat;Target=(T)n 1 35;	GhWOX4a_Dt	upstream
D01	RepeatMasker	similarity	19739072	19739105	.	+	.	Name=Simple_repeat;Target=(T)n 1 34;	GhWOX4a_Dt	upstream
D01	RepeatMasker	similarity	19740245	19740269	.	+	.	Name=Simple_repeat;Target=(GAT)n 1 24;	GhWOX4a_Dt	gene_region
D01	RepeatMasker	similarity	19743511	19743566	.	+	.	Name=Simple_repeat;Target=(TCATT)n 1 55;	GhWOX4a_Dt	downstream
D01	RepeatMasker	similarity	19746339	19746369	.	+	.	Name=Simple_repeat;Target=(GAAG)n 1 30;	GhWOX4a_Dt	downstream
D01	RepeatMasker	similarity	19747086	19748165	.	+	.	Name=LTR/Gypsy;Target=Gypsy-4_ALY-I 2616 4111;	GhWOX4a_Dt	downstream
D01	RepeatMasker	similarity	19749109	19749812	.	+	.	Name=LTR/Gypsy;Target=Gypsy-4_ALY-I 4672 5236;	GhWOX4a_Dt	downstream
D08	RepeatMasker	similarity	3374306	3374339	.	+	.	Name=Simple_repeat;Target=(T)n 1 34;	GhWOX14_Dt	downstream
D08	RepeatMasker	similarity	3375161	3375196	.	+	.	Name=Simple_repeat;Target=(TAAATA)n 1 36;	GhWOX14_Dt	downstream
D08	RepeatMasker	similarity	3375512	3375884	.	-	.	Name=Unspecified;Target=rnd-2_family-188 1 375;	GhWOX14_Dt	downstream
D08	RepeatMasker	similarity	3376171	3376197	.	+	.	Name=Simple_repeat;Target=(ACAT)n 1 27;	GhWOX14_Dt	downstream
D08	RepeatMasker	similarity	3380690	3380732	.	+	.	Name=Simple_repeat;Target=(GAAAA)n 1 43;	GhWOX14_Dt	gene_region
D08	RepeatMasker	similarity	3382624	3382648	.	+	.	Name=Simple_repeat;Target=(AT)n 1 25;	GhWOX14_Dt	upstream
D08	RepeatMasker	similarity	3385481	3385556	.	+	.	Name=Simple_repeat;Target=(ATTTA)n 1 74;	GhWOX14_Dt	upstream
D08	RepeatMasker	similarity	3386571	3386655	.	+	.	Name=Simple_repeat;Target=(AAAAATT)n 1 78;	GhWOX14_Dt	upstream
D08	RepeatMasker	similarity	3389615	3389671	.	+	.	Name=Simple_repeat;Target=(CAAAAACT)n 1 58;	GhWOX14_Dt	upstream
D08	RepeatMasker	similarity	3390255	3390292	.	+	.	Name=Simple_repeat;Target=(T)n 1 38;	GhWOX14_Dt	upstream
D13	RepeatMasker	similarity	51582232	51582288	.	+	.	Name=Simple_repeat;Target=(ATTTTA)n 1 61;	GhWOX11_Dt	downstream
D13	RepeatMasker	similarity	51586942	51586978	.	+	.	Name=Simple_repeat;Target=(ATTTAT)n 1 38;	GhWOX11_Dt	upstream
D13	RepeatMasker	similarity	51588159	51588181	.	+	.	Name=Low_complexity;Target=A-rich 1 73;	GhWOX11_Dt	upstream
D13	RepeatMasker	similarity	51588159	51588234	.	+	.	Name=Simple_repeat;Target=(AAATTCT)n 1 75;	GhWOX11_Dt	upstream
D13	RepeatMasker	similarity	51588182	51588232	.	+	.	Name=Simple_repeat;Target=(AGACTAA)n 1 50;	GhWOX11_Dt	upstream
D13	RepeatMasker	similarity	51588862	51588911	.	+	.	Name=Simple_repeat;Target=(TTAAT)n 1 49;	GhWOX11_Dt	upstream
D13	RepeatMasker	similarity	51589492	51589515	.	+	.	Name=Simple_repeat;Target=(A)n 1 24;	GhWOX11_Dt	upstream
D13	RepeatMasker	similarity	51594598	51594632	.	-	.	Name=Unspecified;Target=rnd-2_family-20 96 130;	GhWOX11_Dt	upstream
D13	RepeatMasker	similarity	51595485	51595619	.	-	.	Name=Unspecified;Target=rnd-2_family-9 1858 1985;	GhWOX11_Dt	upstream
A03	RepeatMasker	similarity	5068498	5068581	.	+	.	Name=Simple_repeat;Target=(TCATC)n 1 76;	GhWOX3b_At	upstream
A03	RepeatMasker	similarity	5069717	5069822	.	+	.	Name=Simple_repeat;Target=(TCTT)n 1 104;	GhWOX3b_At	upstream
A03	RepeatMasker	similarity	5069797	5069911	.	+	.	Name=Simple_repeat;Target=(TTATATA)n 1 115;	GhWOX3b_At	upstream
A03	RepeatMasker	similarity	5071293	5071325	.	+	.	Name=Simple_repeat;Target=(TAACAA)n 1 32;	GhWOX3b_At	upstream
A03	RepeatMasker	similarity	5073409	5073475	.	+	.	Name=Simple_repeat;Target=(AT)n 1 68;	GhWOX3b_At	upstream
A03	RepeatMasker	similarity	5073631	5073663	.	+	.	Name=Simple_repeat;Target=(ATAAA)n 1 33;	GhWOX3b_At	upstream
A03	RepeatMasker	similarity	5074201	5074243	.	+	.	Name=Simple_repeat;Target=(AATAA)n 1 44;	GhWOX3b_At	upstream
A03	RepeatMasker	similarity	5074453	5074490	.	+	.	Name=Simple_repeat;Target=(AATTTTC)n 1 38;	GhWOX3b_At	upstream
A03	RepeatMasker	similarity	5075168	5075194	.	+	.	Name=Simple_repeat;Target=(ATAA)n 1 28;	GhWOX3b_At	upstream
A03	RepeatMasker	similarity	5075446	5075480	.	+	.	Name=Simple_repeat;Target=(AATT)n 1 38;	GhWOX3b_At	upstream
A03	RepeatMasker	similarity	5076194	5076218	.	+	.	Name=Simple_repeat;Target=(TTAA)n 1 24;	GhWOX3b_At	upstream
A03	RepeatMasker	similarity	5077642	5077666	.	+	.	Name=Simple_repeat;Target=(TATT)n 1 25;	GhWOX3b_At	gene_region
A03	RepeatMasker	similarity	5077765	5077816	.	+	.	Name=Simple_repeat;Target=(AT)n 1 53;	GhWOX3b_At	gene_region
A03	RepeatMasker	similarity	5078305	5078331	.	+	.	Name=Simple_repeat;Target=(CAC)n 1 25;	GhWOX3b_At	gene_region
A03	RepeatMasker	similarity	5078768	5078796	.	+	.	Name=Simple_repeat;Target=(T)n 1 29;	GhWOX3b_At	downstream
A03	RepeatMasker	similarity	5079416	5079443	.	+	.	Name=Simple_repeat;Target=(TTATA)n 1 30;	GhWOX3b_At	downstream
A03	RepeatMasker	similarity	5079833	5079854	.	+	.	Name=Simple_repeat;Target=(AT)n 1 24;	GhWOX3b_At	downstream
A03	RepeatMasker	similarity	5081319	5081380	.	+	.	Name=Simple_repeat;Target=(AATTT)n 1 62;	GhWOX3b_At	downstream
A03	RepeatMasker	similarity	5083744	5083869	.	+	.	Name=LTR/Caulimovirus;Target=Caulimovirus-1_ALy 3981 4105;	GhWOX3b_At	downstream
A03	RepeatMasker	similarity	5083816	5083965	.	+	.	Name=LTR/Gypsy;Target=Gypsy-26_ALY-I 2261 2413;	GhWOX3b_At	downstream
A03	RepeatMasker	similarity	5085850	5085866	.	+	.	Name=Simple_repeat;Target=(GT)n 1 17;	GhWOX3b_At	downstream
A03	RepeatMasker	similarity	5087848	5087949	.	+	.	Name=Unspecified;Target=rnd-2_family-20 60 160;	GhWOX3b_At	downstream
A08	RepeatMasker	similarity	2678582	2679846	.	-	.	Name=LTR/Gypsy;Target=Gypsy-23_ALY-I 2080 3344;	GhWOX14_At	downstream
A08	RepeatMasker	similarity	2680711	2681128	.	-	.	Name=Unspecified;Target=rnd-2_family-20 1006 1424;	GhWOX14_At	downstream
A08	RepeatMasker	similarity	2681548	2681590	.	-	.	Name=Unspecified;Target=rnd-2_family-20 94 135;	GhWOX14_At	downstream
A08	RepeatMasker	similarity	2682871	2682952	.	+	.	Name=Simple_repeat;Target=(ATAATTT)n 1 79;	GhWOX14_At	downstream
A08	RepeatMasker	similarity	2682956	2683232	.	-	.	Name=Unspecified;Target=rnd-2_family-20 6366 6642;	GhWOX14_At	downstream
A08	RepeatMasker	similarity	2683386	2683500	.	-	.	Name=Unspecified;Target=rnd-2_family-20 6278 6392;	GhWOX14_At	downstream
A08	RepeatMasker	similarity	2684214	2684314	.	+	.	Name=Unspecified;Target=rnd-2_family-20 8383 8482;	GhWOX14_At	downstream
A08	RepeatMasker	similarity	2684385	2684538	.	+	.	Name=Unspecified;Target=rnd-2_family-20 8399 8547;	GhWOX14_At	downstream
A08	RepeatMasker	similarity	2690348	2690366	.	+	.	Name=Simple_repeat;Target=(AT)n 1 19;	GhWOX14_At	upstream
A08	RepeatMasker	similarity	2694929	2695010	.	+	.	Name=Simple_repeat;Target=(ATTAAAA)n 1 79;	GhWOX14_At	upstream
A08	RepeatMasker	similarity	2698717	2698755	.	+	.	Name=Simple_repeat;Target=(T)n 1 39;	GhWOX14_At	upstream
A02	RepeatMasker	similarity	22047908	22048077	.	+	.	Name=Unspecified;Target=rnd-2_family-20 8386 8547;	GhWOX4_At	upstream
A02	RepeatMasker	similarity	22050765	22050806	.	+	.	Name=Simple_repeat;Target=(TTTTC)n 1 43;	GhWOX4_At	upstream
A02	RepeatMasker	similarity	22052446	22053191	.	+	.	Name=LTR/Copia;Target=Copia-64_ALY-I 1699 2334;	GhWOX4_At	upstream
A02	RepeatMasker	similarity	22053459	22055042	.	+	.	Name=LTR/Copia;Target=Copia-64_ALY-I 2641 4477;	GhWOX4_At	upstream
A02	RepeatMasker	similarity	22053862	22054012	.	-	.	Name=Unspecified;Target=rnd-2_family-14 1487 1631;	GhWOX4_At	upstream
A02	RepeatMasker	similarity	22057697	22057788	.	+	.	Name=Simple_repeat;Target=(ATTA)n 1 87;	GhWOX4_At	downstream
A02	RepeatMasker	similarity	22059589	22060443	.	-	.	Name=Unspecified;Target=rnd-2_family-330 7674 8524;	GhWOX4_At	downstream
A02	RepeatMasker	similarity	22060283	22060325	.	+	.	Name=Simple_repeat;Target=(CTTATTT)n 1 42;	GhWOX4_At	downstream
A02	RepeatMasker	similarity	22063109	22063289	.	+	.	Name=Unspecified;Target=rnd-2_family-20 8377 8547;	GhWOX4_At	downstream
A02	RepeatMasker	similarity	22063291	22063743	.	-	.	Name=Unspecified;Target=rnd-2_family-330 7232 7676;	GhWOX4_At	downstream
A02	RepeatMasker	similarity	22063798	22063879	.	+	.	Name=Simple_repeat;Target=(TTATTT)n 1 79;	GhWOX4_At	downstream
A02	RepeatMasker	similarity	22064307	22064581	.	+	.	Name=LTR/Gypsy;Target=Gypsy-5_ALY-I 497 771;	GhWOX4_At	downstream
A02	RepeatMasker	similarity	22065667	22066026	.	+	.	Name=LTR/Gypsy;Target=Gypsy-5_ALY-I 1994 2459;	GhWOX4_At	downstream
A02	RepeatMasker	similarity	22066780	22066932	.	-	.	Name=Unspecified;Target=rnd-2_family-330 3808 3955;	GhWOX4_At	downstream
A05	RepeatMasker	similarity	8490065	8490110	.	+	.	Name=Simple_repeat;Target=(TCTT)n 1 44;	GhWOX3a_At	downstream
A05	RepeatMasker	similarity	8490481	8490511	.	+	.	Name=Simple_repeat;Target=(AAG)n 1 31;	GhWOX3a_At	downstream
A05	RepeatMasker	similarity	8495231	8495286	.	+	.	Name=LTR/Copia;Target=ATCopia24I 2746 2798;	GhWOX3a_At	downstream
A05	RepeatMasker	similarity	8495231	8495282	.	+	.	Name=Simple_repeat;Target=(ATC)n 1 52;	GhWOX3a_At	downstream
A05	RepeatMasker	similarity	8495899	8495920	.	+	.	Name=Simple_repeat;Target=(AGAA)n 1 22;	GhWOX3a_At	downstream
A05	RepeatMasker	similarity	8496599	8496626	.	+	.	Name=Simple_repeat;Target=(CT)n 1 28;	GhWOX3a_At	downstream
A05	RepeatMasker	similarity	8496907	8496929	.	+	.	Name=Simple_repeat;Target=(AAT)n 1 24;	GhWOX3a_At	downstream
A05	RepeatMasker	similarity	8497207	8497240	.	+	.	Name=Simple_repeat;Target=(GAATTG)n 1 33;	GhWOX3a_At	downstream
A05	RepeatMasker	similarity	8497510	8497532	.	+	.	Name=Simple_repeat;Target=(TTTA)n 1 23;	GhWOX3a_At	downstream
A05	RepeatMasker	similarity	8497616	8497649	.	+	.	Name=Simple_repeat;Target=(GTT)n 1 34;	GhWOX3a_At	gene_region
A05	RepeatMasker	similarity	8498682	8498721	.	+	.	Name=Simple_repeat;Target=(GTTGAA)n 1 40;	GhWOX3a_At	gene_region
A05	RepeatMasker	similarity	8499138	8499162	.	+	.	Name=Simple_repeat;Target=(GA)n 1 25;	GhWOX3a_At	upstream
A05	RepeatMasker	similarity	8500345	8500400	.	+	.	Name=Simple_repeat;Target=(GATATA)n 1 56;	GhWOX3a_At	upstream
A05	RepeatMasker	similarity	8501662	8501715	.	+	.	Name=Simple_repeat;Target=(TA)n 1 57;	GhWOX3a_At	upstream
A05	RepeatMasker	similarity	8502491	8502616	.	+	.	Name=Simple_repeat;Target=(CGAAT)n 4 120;	GhWOX3a_At	upstream
A05	RepeatMasker	similarity	8502570	8502616	.	+	.	Name=Simple_repeat;Target=(TCGAA)n 1 46;	GhWOX3a_At	upstream
A05	RepeatMasker	similarity	8504321	8504351	.	+	.	Name=Simple_repeat;Target=(AATGC)n 1 31;	GhWOX3a_At	upstream
A05	RepeatMasker	similarity	8504614	8504638	.	+	.	Name=Simple_repeat;Target=(ATAG)n 1 25;	GhWOX3a_At	upstream
A05	RepeatMasker	similarity	8506686	8506749	.	+	.	Name=Simple_repeat;Target=(AAAATAT)n 1 65;	GhWOX3a_At	upstream
A05	RepeatMasker	similarity	8507409	8507515	.	+	.	Name=Simple_repeat;Target=(AATTG)n 1 108;	GhWOX3a_At	upstream
A05	RepeatMasker	similarity	8507844	8507943	.	+	.	Name=Simple_repeat;Target=(ATT)n 1 101;	GhWOX3a_At	upstream
A05	RepeatMasker	similarity	8508072	8508133	.	+	.	Name=Simple_repeat;Target=(AATA)n 1 65;	GhWOX3a_At	upstream
A10	RepeatMasker	similarity	19125976	19126089	.	+	.	Name=Simple_repeat;Target=(TGTTTT)n 1 109;	GhWUS1b_At	upstream
A10	RepeatMasker	similarity	19126221	19126360	.	+	.	Name=Unspecified;Target=rnd-2_family-9 1012 1150;	GhWUS1b_At	upstream
A10	RepeatMasker	similarity	19127430	19127474	.	+	.	Name=Simple_repeat;Target=(TGATATG)n 1 45;	GhWUS1b_At	upstream
A10	RepeatMasker	similarity	19129705	19129725	.	+	.	Name=Simple_repeat;Target=(TC)n 1 21;	GhWUS1b_At	upstream
A10	RepeatMasker	similarity	19131435	19131458	.	+	.	Name=Simple_repeat;Target=(AAAT)n 1 26;	GhWUS1b_At	upstream
A10	RepeatMasker	similarity	19131597	19131648	.	+	.	Name=Simple_repeat;Target=(TTCTTT)n 1 50;	GhWUS1b_At	upstream
A10	RepeatMasker	similarity	19133721	19133769	.	+	.	Name=Simple_repeat;Target=(TATT)n 1 48;	GhWUS1b_At	upstream
A10	RepeatMasker	similarity	19135351	19135383	.	+	.	Name=Simple_repeat;Target=(ATATT)n 1 32;	GhWUS1b_At	upstream
A10	RepeatMasker	similarity	19136535	19136578	.	+	.	Name=Simple_repeat;Target=(AGA)n 1 44;	GhWUS1b_At	gene_region
A10	RepeatMasker	similarity	19138121	19138949	.	-	.	Name=Unspecified;Target=rnd-2_family-9 2006 2812;	GhWUS1b_At	downstream
A10	RepeatMasker	similarity	19138775	19138802	.	+	.	Name=Simple_repeat;Target=(TTAT)n 1 27;	GhWUS1b_At	downstream
A10	RepeatMasker	similarity	19139171	19139261	.	+	.	Name=Simple_repeat;Target=(AATA)n 1 89;	GhWUS1b_At	downstream
A10	RepeatMasker	similarity	19139456	19139691	.	+	.	Name=Unspecified;Target=rnd-2_family-106 529 762;	GhWUS1b_At	downstream
A10	RepeatMasker	similarity	19143224	19143259	.	+	.	Name=Simple_repeat;Target=(TTTATT)n 1 35;	GhWUS1b_At	downstream
A10	RepeatMasker	similarity	19144939	19144961	.	+	.	Name=Simple_repeat;Target=(T)n 1 23;	GhWUS1b_At	downstream
A10	RepeatMasker	similarity	19145888	19145918	.	+	.	Name=Simple_repeat;Target=(T)n 1 31;	GhWUS1b_At	downstream
A10	RepeatMasker	similarity	19145889	19145917	.	+	.	Name=Simple_repeat;Target=(TTTTA)n 1 29;	GhWUS1b_At	downstream
A10	RepeatMasker	similarity	99621592	99621631	.	+	.	Name=Simple_repeat;Target=(AT)n 1 42;	GhWOX5_At	downstream
A10	RepeatMasker	similarity	99621676	99621710	.	+	.	Name=Simple_repeat;Target=(AAT)n 1 35;	GhWOX5_At	downstream
A10	RepeatMasker	similarity	99621985	99622014	.	+	.	Name=Simple_repeat;Target=(TAAAA)n 1 29;	GhWOX5_At	downstream
A10	RepeatMasker	similarity	99624713	99624759	.	+	.	Name=Simple_repeat;Target=(TA)n 1 48;	GhWOX5_At	downstream
A10	RepeatMasker	similarity	99624877	99624929	.	+	.	Name=Simple_repeat;Target=(ATTTTC)n 1 54;	GhWOX5_At	downstream
A10	RepeatMasker	similarity	99627729	99627753	.	+	.	Name=Simple_repeat;Target=(ATATA)n 1 26;	GhWOX5_At	downstream
A10	RepeatMasker	similarity	99628660	99628673	.	+	.	Name=Simple_repeat;Target=(AATTAT)n 1 62;	GhWOX5_At	downstream
A10	RepeatMasker	similarity	99628660	99628721	.	+	.	Name=Simple_repeat;Target=(AATTAT)n 1 64;	GhWOX5_At	downstream
A10	RepeatMasker	similarity	99628674	99628719	.	+	.	Name=Simple_repeat;Target=(TA)n 1 49;	GhWOX5_At	downstream
A10	RepeatMasker	similarity	99629323	99629385	.	+	.	Name=Simple_repeat;Target=(TA)n 1 66;	GhWOX5_At	downstream
A10	RepeatMasker	similarity	99632476	99632500	.	+	.	Name=Simple_repeat;Target=(AAG)n 1 26;	GhWOX5_At	gene_region
A10	RepeatMasker	similarity	99632977	99633000	.	+	.	Name=Simple_repeat;Target=(TA)n 1 25;	GhWOX5_At	upstream
A10	RepeatMasker	similarity	99634357	99634644	.	+	.	Name=Unspecified;Target=rnd-2_family-188 85 375;	GhWOX5_At	upstream
A10	RepeatMasker	similarity	99635043	99635078	.	+	.	Name=Simple_repeat;Target=(ATACAT)n 1 38;	GhWOX5_At	upstream
A10	RepeatMasker	similarity	99636949	99636984	.	+	.	Name=Simple_repeat;Target=(TAAAATT)n 1 36;	GhWOX5_At	upstream
A10	RepeatMasker	similarity	99637005	99637059	.	+	.	Name=Simple_repeat;Target=(ATATTTG)n 1 58;	GhWOX5_At	upstream
A10	RepeatMasker	similarity	99637110	99637189	.	+	.	Name=Simple_repeat;Target=(TAAATTT)n 1 83;	GhWOX5_At	upstream
A10	RepeatMasker	similarity	99637401	99637451	.	+	.	Name=Simple_repeat;Target=(ATATA)n 1 51;	GhWOX5_At	upstream
A10	RepeatMasker	similarity	99637763	99637794	.	+	.	Name=Simple_repeat;Target=(CCTAAA)n 1 32;	GhWOX5_At	upstream
A10	RepeatMasker	similarity	99641043	99641418	.	+	.	Name=Unspecified;Target=rnd-2_family-188 1 375;	GhWOX5_At	upstream
A13	RepeatMasker	similarity	70922835	70924138	.	-	.	Name=Unspecified;Target=rnd-2_family-330 7215 8542;	GhWOX11_At	downstream
A13	RepeatMasker	similarity	70926301	70926341	.	+	.	Name=Simple_repeat;Target=(TTTAG)n 1 40;	GhWOX11_At	downstream
A13	RepeatMasker	similarity	70928284	70928317	.	+	.	Name=Simple_repeat;Target=(TTGTT)n 1 33;	GhWOX11_At	downstream
A13	RepeatMasker	similarity	70930145	70930203	.	+	.	Name=Simple_repeat;Target=(TTAAATA)n 1 56;	GhWOX11_At	gene_region
A13	RepeatMasker	similarity	70931204	70931232	.	+	.	Name=Simple_repeat;Target=(A)n 1 29;	GhWOX11_At	upstream
A13	RepeatMasker	similarity	70931681	70931729	.	+	.	Name=Simple_repeat;Target=(ATTTTA)n 1 48;	GhWOX11_At	upstream
A13	RepeatMasker	similarity	70932547	70932563	.	+	.	Name=Simple_repeat;Target=(TC)n 1 17;	GhWOX11_At	upstream
A13	RepeatMasker	similarity	70933129	70933165	.	+	.	Name=Simple_repeat;Target=(ATTTAT)n 1 38;	GhWOX11_At	upstream
A13	RepeatMasker	similarity	70933938	70933980	.	+	.	Name=Simple_repeat;Target=(TTAATA)n 1 44;	GhWOX11_At	upstream
A13	RepeatMasker	similarity	70934336	70934430	.	+	.	Name=Simple_repeat;Target=(TTTTAAA)n 1 94;	GhWOX11_At	upstream
A13	RepeatMasker	similarity	70934448	70934516	.	+	.	Name=Simple_repeat;Target=(TTTTA)n 1 69;	GhWOX11_At	upstream
A13	RepeatMasker	similarity	70935335	70935383	.	+	.	Name=Simple_repeat;Target=(ATATTTA)n 1 48;	GhWOX11_At	upstream
A13	RepeatMasker	similarity	70935335	70935382	.	+	.	Name=Simple_repeat;Target=(ATATT)n 1 50;	GhWOX11_At	upstream
A13	RepeatMasker	similarity	70935336	70935389	.	+	.	Name=Simple_repeat;Target=(TAT)n 1 56;	GhWOX11_At	upstream
A13	RepeatMasker	similarity	70935383	70935389	.	+	.	Name=Simple_repeat;Target=(ATATTTA)n 1 53;	GhWOX11_At	upstream
A13	RepeatMasker	similarity	70935655	70935717	.	+	.	Name=Simple_repeat;Target=(ATTTTA)n 1 62;	GhWOX11_At	upstream
A13	RepeatMasker	similarity	70936857	70936885	.	+	.	Name=Simple_repeat;Target=(AT)n 1 29;	GhWOX11_At	upstream
D03	RepeatMasker	similarity	120652	120680	.	+	.	Name=Simple_repeat;Target=(TC)n 1 29;	GhWOX13b_Dt	downstream
D03	RepeatMasker	similarity	125032	125066	.	+	.	Name=Simple_repeat;Target=(ACTTTT)n 1 34;	GhWOX13b_Dt	downstream
D03	RepeatMasker	similarity	127447	127485	.	+	.	Name=Simple_repeat;Target=(AACAA)n 1 39;	GhWOX13b_Dt	downstream
D03	RepeatMasker	similarity	128590	128654	.	+	.	Name=Simple_repeat;Target=(TTTC)n 1 71;	GhWOX13b_Dt	downstream
D03	RepeatMasker	similarity	128655	128686	.	+	.	Name=Simple_repeat;Target=(TTTAT)n 1 34;	GhWOX13b_Dt	downstream
D03	RepeatMasker	similarity	129179	129217	.	+	.	Name=Simple_repeat;Target=(AAAACA)n 1 40;	GhWOX13b_Dt	downstream
D03	RepeatMasker	similarity	131962	132004	.	+	.	Name=Simple_repeat;Target=(ATTAAAT)n 1 44;	GhWOX13b_Dt	upstream
D03	RepeatMasker	similarity	133411	133783	.	+	.	Name=Unspecified;Target=rnd-2_family-188 1 375;	GhWOX13b_Dt	upstream
D03	RepeatMasker	similarity	139194	139227	.	+	.	Name=Simple_repeat;Target=(ATAATG)n 1 33;	GhWOX13b_Dt	upstream
D03	RepeatMasker	similarity	139194	139204	.	+	.	Name=Simple_repeat;Target=(ATAATG)n 1 30;	GhWOX13b_Dt	upstream
D03	RepeatMasker	similarity	139205	139224	.	+	.	Name=Simple_repeat;Target=(TGA)n 1 20;	GhWOX13b_Dt	upstream
D03	RepeatMasker	similarity	140726	140781	.	+	.	Name=Simple_repeat;Target=(AAATTTT)n 1 54;	GhWOX13b_Dt	upstream
A12	RepeatMasker	similarity	86759061	86759094	.	+	.	Name=Simple_repeat;Target=(TTT)n 1 34;	GhWOX1_At	downstream
A12	RepeatMasker	similarity	86761246	86761288	.	+	.	Name=Simple_repeat;Target=(TAAATT)n 1 42;	GhWOX1_At	downstream
A12	RepeatMasker	similarity	86761347	86761391	.	+	.	Name=Simple_repeat;Target=(ATTTTT)n 1 42;	GhWOX1_At	downstream
A12	RepeatMasker	similarity	86761503	86761536	.	+	.	Name=Simple_repeat;Target=(AAAT)n 1 35;	GhWOX1_At	downstream
A12	RepeatMasker	similarity	86763993	86764031	.	+	.	Name=Simple_repeat;Target=(ATA)n 1 39;	GhWOX1_At	downstream
A12	RepeatMasker	similarity	86764055	86764097	.	+	.	Name=Simple_repeat;Target=(AACATT)n 1 44;	GhWOX1_At	downstream
A12	RepeatMasker	similarity	86768484	86768581	.	+	.	Name=Simple_repeat;Target=(AAATTTA)n 1 93;	GhWOX1_At	downstream
A12	RepeatMasker	similarity	86769430	86769467	.	+	.	Name=Simple_repeat;Target=(TAA)n 1 39;	GhWOX1_At	gene_region
A12	RepeatMasker	similarity	86770068	86770106	.	+	.	Name=Simple_repeat;Target=(TA)n 1 41;	GhWOX1_At	gene_region
A12	RepeatMasker	similarity	86770244	86770552	.	+	.	Name=Unspecified;Target=rnd-2_family-188 22 375;	GhWOX1_At	gene_region
A12	RepeatMasker	similarity	86770609	86770640	.	+	.	Name=Simple_repeat;Target=(GAAA)n 1 32;	GhWOX1_At	gene_region
A12	RepeatMasker	similarity	86770625	86770654	.	+	.	Name=Simple_repeat;Target=(AAAGG)n 1 31;	GhWOX1_At	gene_region
A12	RepeatMasker	similarity	86770751	86770783	.	+	.	Name=Simple_repeat;Target=(A)n 1 33;	GhWOX1_At	gene_region
A12	RepeatMasker	similarity	86770896	86770927	.	+	.	Name=Simple_repeat;Target=(T)n 1 32;	GhWOX1_At	gene_region
A12	RepeatMasker	similarity	86771779	86771836	.	+	.	Name=Simple_repeat;Target=(AAGAA)n 1 58;	GhWOX1_At	upstream
A12	RepeatMasker	similarity	86771812	86771874	.	+	.	Name=Simple_repeat;Target=(GGAAGG)n 1 59;	GhWOX1_At	upstream
A12	RepeatMasker	similarity	86772104	86772181	.	+	.	Name=Simple_repeat;Target=(CATG)n 2 68;	GhWOX1_At	upstream
A12	RepeatMasker	similarity	86772153	86772177	.	+	.	Name=Simple_repeat;Target=(TACA)n 1 25;	GhWOX1_At	upstream
A12	RepeatMasker	similarity	86773288	86773333	.	+	.	Name=Simple_repeat;Target=(ATTAATA)n 1 47;	GhWOX1_At	upstream
A12	RepeatMasker	similarity	86773560	86773595	.	+	.	Name=Simple_repeat;Target=(T)n 1 36;	GhWOX1_At	upstream
A12	RepeatMasker	similarity	86774049	86774130	.	+	.	Name=Unspecified;Target=rnd-2_family-188 291 374;	GhWOX1_At	upstream
A12	RepeatMasker	similarity	86775435	86775496	.	+	.	Name=Simple_repeat;Target=(ATTAAA)n 1 60;	GhWOX1_At	upstream
A12	RepeatMasker	similarity	86776071	86776168	.	-	.	Name=Unspecified;Target=rnd-2_family-20 8384 8478;	GhWOX1_At	upstream
A12	RepeatMasker	similarity	86776853	86776998	.	+	.	Name=Unspecified;Target=rnd-2_family-20 6247 6393;	GhWOX1_At	upstream
A12	RepeatMasker	similarity	86777080	86777424	.	+	.	Name=Unspecified;Target=rnd-2_family-20 6295 6639;	GhWOX1_At	upstream
A12	RepeatMasker	similarity	86777762	86777837	.	+	.	Name=Simple_repeat;Target=(AGTGACA)n 1 74;	GhWOX1_At	upstream
A12	RepeatMasker	similarity	86778454	86778485	.	+	.	Name=Simple_repeat;Target=(ATTGG)n 1 35;	GhWOX1_At	upstream
A12	RepeatMasker	similarity	86779118	86779184	.	+	.	Name=Simple_repeat;Target=(ATTAAAA)n 1 62;	GhWOX1_At	upstream
A12	RepeatMasker	similarity	86779403	86779440	.	+	.	Name=Simple_repeat;Target=(TTAA)n 1 38;	GhWOX1_At	upstream
A12	RepeatMasker	similarity	86779463	86779531	.	+	.	Name=Simple_repeat;Target=(AATTTAT)n 1 71;	GhWOX1_At	upstream
D11	RepeatMasker	similarity	61815216	61815237	.	+	.	Name=Simple_repeat;Target=(ATTT)n 1 23;	GhWOX12_Dt	upstream
D11	RepeatMasker	similarity	61817395	61817431	.	+	.	Name=Simple_repeat;Target=(ATTTT)n 1 36;	GhWOX12_Dt	upstream
D11	RepeatMasker	similarity	61817969	61818032	.	+	.	Name=Simple_repeat;Target=(AATTTT)n 1 63;	GhWOX12_Dt	upstream
D11	RepeatMasker	similarity	61820563	61820623	.	+	.	Name=Simple_repeat;Target=(ATAA)n 1 58;	GhWOX12_Dt	upstream
D11	RepeatMasker	similarity	61821613	61821638	.	+	.	Name=Simple_repeat;Target=(ATA)n 1 24;	GhWOX12_Dt	upstream
D11	RepeatMasker	similarity	61821896	61821946	.	+	.	Name=Simple_repeat;Target=(ATTTATAA)n 1 53;	GhWOX12_Dt	upstream
D11	RepeatMasker	similarity	61823215	61823236	.	+	.	Name=Simple_repeat;Target=(T)n 1 22;	GhWOX12_Dt	gene_region
D11	RepeatMasker	similarity	61825404	61825428	.	+	.	Name=Simple_repeat;Target=(TAA)n 1 24;	GhWOX12_Dt	downstream
D11	RepeatMasker	similarity	61825605	61825673	.	+	.	Name=Low_complexity;Target=A-rich 1 72;	GhWOX12_Dt	downstream
D11	RepeatMasker	similarity	61825605	61825637	.	+	.	Name=Simple_repeat;Target=(AAAAT)n 1 33;	GhWOX12_Dt	downstream
D11	RepeatMasker	similarity	61825614	61825673	.	+	.	Name=Simple_repeat;Target=(AAAATG)n 1 64;	GhWOX12_Dt	downstream
D11	RepeatMasker	similarity	61825869	61825910	.	+	.	Name=Simple_repeat;Target=(TTTAT)n 1 42;	GhWOX12_Dt	downstream
D11	RepeatMasker	similarity	61827600	61827662	.	+	.	Name=Simple_repeat;Target=(TTTACTT)n 1 63;	GhWOX12_Dt	downstream
D11	RepeatMasker	similarity	61828863	61828893	.	+	.	Name=Simple_repeat;Target=(TCT)n 1 32;	GhWOX12_Dt	downstream
D11	RepeatMasker	similarity	61830271	61830292	.	+	.	Name=Simple_repeat;Target=(TA)n 1 23;	GhWOX12_Dt	downstream
D11	RepeatMasker	similarity	61830469	61830508	.	+	.	Name=Simple_repeat;Target=(TTTAA)n 1 39;	GhWOX12_Dt	downstream
D11	RepeatMasker	similarity	61830666	61830710	.	+	.	Name=Simple_repeat;Target=(TATATA)n 1 47;	GhWOX12_Dt	downstream
D11	RepeatMasker	similarity	61833174	61833209	.	+	.	Name=Simple_repeat;Target=(TA)n 1 37;	GhWOX12_Dt	downstream
A13	RepeatMasker	similarity	79341458	79341490	.	+	.	Name=Simple_repeat;Target=(TTAAA)n 1 35;	GhWOX2b_At	downstream
A13	RepeatMasker	similarity	79345060	79345100	.	+	.	Name=Simple_repeat;Target=(AAAAG)n 1 43;	GhWOX2b_At	downstream
A13	RepeatMasker	similarity	79345275	79345320	.	+	.	Name=Simple_repeat;Target=(GAAAA)n 1 46;	GhWOX2b_At	downstream
A13	RepeatMasker	similarity	79345560	79345610	.	+	.	Name=Simple_repeat;Target=(TTTTA)n 1 53;	GhWOX2b_At	downstream
A13	RepeatMasker	similarity	79347199	79347265	.	+	.	Name=Simple_repeat;Target=(AAAATTT)n 1 67;	GhWOX2b_At	downstream
A13	RepeatMasker	similarity	79350752	79350820	.	+	.	Name=Simple_repeat;Target=(ATAAATT)n 1 72;	GhWOX2b_At	upstream
A13	RepeatMasker	similarity	79351734	79351761	.	+	.	Name=Simple_repeat;Target=(ATAA)n 1 28;	GhWOX2b_At	upstream
A13	RepeatMasker	similarity	79353520	79353577	.	+	.	Name=Simple_repeat;Target=(ATTAA)n 1 56;	GhWOX2b_At	upstream
A13	RepeatMasker	similarity	79356353	79356474	.	-	.	Name=Unspecified;Target=rnd-2_family-188 25 146;	GhWOX2b_At	upstream
A13	RepeatMasker	similarity	79357175	79357218	.	+	.	Name=Simple_repeat;Target=(TTTTGAA)n 1 43;	GhWOX2b_At	upstream
A13	RepeatMasker	similarity	79357670	79357742	.	+	.	Name=Simple_repeat;Target=(AATA)n 1 71;	GhWOX2b_At	upstream
D10	RepeatMasker	similarity	2321468	2321489	.	+	.	Name=Simple_repeat;Target=(A)n 1 22;	GhWOX8_Dt	downstream
D10	RepeatMasker	similarity	2321826	2321881	.	+	.	Name=Simple_repeat;Target=(TTTTC)n 1 51;	GhWOX8_Dt	downstream
D10	RepeatMasker	similarity	2321826	2321877	.	+	.	Name=Simple_repeat;Target=(TTTTC)n 1 48;	GhWOX8_Dt	downstream
D10	RepeatMasker	similarity	2321844	2321881	.	+	.	Name=Simple_repeat;Target=(TTC)n 1 39;	GhWOX8_Dt	downstream
D10	RepeatMasker	similarity	2322097	2322129	.	+	.	Name=Simple_repeat;Target=(ATTTTT)n 1 31;	GhWOX8_Dt	downstream
D10	RepeatMasker	similarity	2324235	2324274	.	+	.	Name=Simple_repeat;Target=(TAA)n 1 41;	GhWOX8_Dt	downstream
D10	RepeatMasker	similarity	2326059	2326147	.	+	.	Name=Simple_repeat;Target=(AATAA)n 1 90;	GhWOX8_Dt	downstream
D10	RepeatMasker	similarity	2328493	2328520	.	+	.	Name=Simple_repeat;Target=(ATT)n 1 27;	GhWOX8_Dt	downstream
D10	RepeatMasker	similarity	2328510	2328553	.	+	.	Name=Simple_repeat;Target=(TTAAT)n 1 45;	GhWOX8_Dt	downstream
D10	RepeatMasker	similarity	2329071	2329103	.	+	.	Name=Simple_repeat;Target=(TA)n 1 32;	GhWOX8_Dt	downstream
D10	RepeatMasker	similarity	2332004	2332067	.	+	.	Name=Unspecified;Target=rnd-2_family-188 129 195;	GhWOX8_Dt	upstream
D10	RepeatMasker	similarity	2332841	2332875	.	+	.	Name=Simple_repeat;Target=(TA)n 1 37;	GhWOX8_Dt	upstream
D10	RepeatMasker	similarity	2333768	2333812	.	+	.	Name=Simple_repeat;Target=(AAAG)n 1 47;	GhWOX8_Dt	upstream
D10	RepeatMasker	similarity	2334429	2334472	.	+	.	Name=Simple_repeat;Target=(TTAAAA)n 1 42;	GhWOX8_Dt	upstream
D10	RepeatMasker	similarity	2337044	2337100	.	+	.	Name=Simple_repeat;Target=(TTA)n 1 56;	GhWOX8_Dt	upstream
D10	RepeatMasker	similarity	2337294	2337335	.	+	.	Name=Simple_repeat;Target=(ATTT)n 1 44;	GhWOX8_Dt	upstream
D10	RepeatMasker	similarity	2338106	2338145	.	+	.	Name=Simple_repeat;Target=(ATAAATT)n 1 40;	GhWOX8_Dt	upstream
D10	RepeatMasker	similarity	2339352	2339368	.	+	.	Name=Simple_repeat;Target=(T)n 1 17;	GhWOX8_Dt	upstream
D10	RepeatMasker	similarity	2339929	2340231	.	+	.	Name=Unspecified;Target=rnd-2_family-188 31 346;	GhWOX8_Dt	upstream
D10	RepeatMasker	similarity	2340267	2340295	.	+	.	Name=Simple_repeat;Target=(A)n 1 29;	GhWOX8_Dt	upstream
D05	RepeatMasker	similarity	13525277	13525334	.	+	.	Name=Simple_repeat;Target=(AATC)n 1 55;	GhWOX9_Dt	upstream
D05	RepeatMasker	similarity	13525277	13525345	.	+	.	Name=Simple_repeat;Target=(ATTCA)n 1 69;	GhWOX9_Dt	upstream
D05	RepeatMasker	similarity	13525289	13525345	.	+	.	Name=Simple_repeat;Target=(ATTCA)n 1 57;	GhWOX9_Dt	upstream
D05	RepeatMasker	similarity	13529135	13529171	.	+	.	Name=Simple_repeat;Target=(AATTCGAAT)n 1 37;	GhWOX9_Dt	upstream
D05	RepeatMasker	similarity	13529908	13529969	.	+	.	Name=Simple_repeat;Target=(ATAA)n 1 62;	GhWOX9_Dt	upstream
D05	RepeatMasker	similarity	13530087	13530217	.	+	.	Name=Simple_repeat;Target=(ATTCG)n 4 125;	GhWOX9_Dt	upstream
D05	RepeatMasker	similarity	13531553	13531590	.	+	.	Name=Simple_repeat;Target=(ATAATTA)n 1 39;	GhWOX9_Dt	upstream
D05	RepeatMasker	similarity	13533451	13533483	.	+	.	Name=Simple_repeat;Target=(AAAAAT)n 1 33;	GhWOX9_Dt	upstream
D05	RepeatMasker	similarity	13533787	13533832	.	+	.	Name=Simple_repeat;Target=(CAAAAAA)n 1 47;	GhWOX9_Dt	upstream
D05	RepeatMasker	similarity	13534139	13534168	.	+	.	Name=Simple_repeat;Target=(CT)n 1 30;	GhWOX9_Dt	upstream
D05	RepeatMasker	similarity	13534481	13534517	.	+	.	Name=Simple_repeat;Target=(TTTAT)n 1 37;	GhWOX9_Dt	upstream
D05	RepeatMasker	similarity	13539280	13539314	.	+	.	Name=Simple_repeat;Target=(TTATTT)n 1 33;	GhWOX9_Dt	downstream
D05	RepeatMasker	similarity	13544331	13544382	.	+	.	Name=Simple_repeat;Target=(CTCTTTA)n 1 55;	GhWOX9_Dt	downstream
D05	RepeatMasker	similarity	13544364	13544436	.	+	.	Name=Simple_repeat;Target=(ATTTTTT)n 1 73;	GhWOX9_Dt	downstream
D05	RepeatMasker	similarity	13544511	13544569	.	+	.	Name=Simple_repeat;Target=(ATTTA)n 1 56;	GhWOX9_Dt	downstream
A10	RepeatMasker	similarity	2369211	2369247	.	+	.	Name=Simple_repeat;Target=(TATATGT)n 1 38;	GhWOX8_At	downstream
A10	RepeatMasker	similarity	2370997	2371055	.	+	.	Name=Simple_repeat;Target=(AACAAA)n 1 60;	GhWOX8_At	downstream
A10	RepeatMasker	similarity	2371361	2371416	.	+	.	Name=Simple_repeat;Target=(TTTTC)n 1 51;	GhWOX8_At	downstream
A10	RepeatMasker	similarity	2371361	2371412	.	+	.	Name=Simple_repeat;Target=(TTTTC)n 1 48;	GhWOX8_At	downstream
A10	RepeatMasker	similarity	2371379	2371416	.	+	.	Name=Simple_repeat;Target=(TTC)n 1 39;	GhWOX8_At	downstream
A10	RepeatMasker	similarity	2371448	2371486	.	+	.	Name=Simple_repeat;Target=(ATTTAA)n 1 37;	GhWOX8_At	downstream
A10	RepeatMasker	similarity	2371628	2371676	.	+	.	Name=Simple_repeat;Target=(TATTTTA)n 1 49;	GhWOX8_At	downstream
A10	RepeatMasker	similarity	2372891	2372929	.	+	.	Name=Simple_repeat;Target=(AAATT)n 1 36;	GhWOX8_At	downstream
A10	RepeatMasker	similarity	2373384	2373471	.	-	.	Name=DNA/CMC-EnSpm;Target=EnSpm-3_ALy 3942 4029;	GhWOX8_At	downstream
A10	RepeatMasker	similarity	2373402	2373455	.	+	.	Name=Simple_repeat;Target=(AAGGTTT)n 1 55;	GhWOX8_At	downstream
A10	RepeatMasker	similarity	2374062	2374100	.	+	.	Name=Simple_repeat;Target=(AAT)n 1 38;	GhWOX8_At	downstream
A10	RepeatMasker	similarity	2374293	2374332	.	+	.	Name=Simple_repeat;Target=(AAATT)n 1 40;	GhWOX8_At	downstream
A10	RepeatMasker	similarity	2378698	2378734	.	+	.	Name=Simple_repeat;Target=(AT)n 1 39;	GhWOX8_At	downstream
A10	RepeatMasker	similarity	2379868	2379895	.	+	.	Name=Simple_repeat;Target=(GAT)n 1 28;	GhWOX8_At	gene_region
A10	RepeatMasker	similarity	2380390	2380408	.	+	.	Name=Simple_repeat;Target=(CTA)n 1 19;	GhWOX8_At	upstream
A10	RepeatMasker	similarity	2380516	2380555	.	+	.	Name=Simple_repeat;Target=(AAATGG)n 1 42;	GhWOX8_At	upstream
A10	RepeatMasker	similarity	2381267	2381303	.	+	.	Name=Simple_repeat;Target=(TTATA)n 1 37;	GhWOX8_At	upstream
A10	RepeatMasker	similarity	2383244	2383298	.	+	.	Name=Simple_repeat;Target=(TAAATA)n 1 57;	GhWOX8_At	upstream
A10	RepeatMasker	similarity	2384093	2384137	.	+	.	Name=Simple_repeat;Target=(AAAG)n 1 43;	GhWOX8_At	upstream
A10	RepeatMasker	similarity	2385669	2385694	.	+	.	Name=Simple_repeat;Target=(A)n 1 26;	GhWOX8_At	upstream
D10	RepeatMasker	similarity	10952370	10952404	.	+	.	Name=Simple_repeat;Target=(TTTAAAT)n 1 36;	GhWUS1b_Dt	downstream
D10	RepeatMasker	similarity	10952780	10952836	.	+	.	Name=Simple_repeat;Target=(ATTTAAT)n 1 57;	GhWUS1b_Dt	downstream
D10	RepeatMasker	similarity	10952780	10952825	.	+	.	Name=Simple_repeat;Target=(ATTTAGT)n 1 45;	GhWUS1b_Dt	downstream
D10	RepeatMasker	similarity	10952826	10952836	.	+	.	Name=Simple_repeat;Target=(ATTTAAT)n 1 57;	GhWUS1b_Dt	downstream
D10	RepeatMasker	similarity	10953501	10953657	.	-	.	Name=Unspecified;Target=rnd-2_family-106 529 687;	GhWUS1b_Dt	downstream
D10	RepeatMasker	similarity	10956074	10956105	.	+	.	Name=Simple_repeat;Target=(AAAATA)n 1 34;	GhWUS1b_Dt	downstream
D10	RepeatMasker	similarity	10958334	10958481	.	+	.	Name=LTR/Copia;Target=ATCopia53_I-int 3480 3617;	GhWUS1b_Dt	downstream
D10	RepeatMasker	similarity	10958480	10958999	.	+	.	Name=Unspecified;Target=rnd-2_family-330 7233 7740;	GhWUS1b_Dt	downstream
D10	RepeatMasker	similarity	10958983	10959014	.	+	.	Name=Simple_repeat;Target=(CAATT)n 1 35;	GhWUS1b_Dt	downstream
D10	RepeatMasker	similarity	10958994	10959801	.	+	.	Name=Unspecified;Target=rnd-2_family-9 2006 2812;	GhWUS1b_Dt	downstream
D10	RepeatMasker	similarity	10959117	10959177	.	+	.	Name=Simple_repeat;Target=(AATT)n 1 60;	GhWUS1b_Dt	downstream
D10	RepeatMasker	similarity	10961295	10961338	.	+	.	Name=Simple_repeat;Target=(CTT)n 1 44;	GhWUS1b_Dt	gene_region
D10	RepeatMasker	similarity	10962488	10962534	.	+	.	Name=Simple_repeat;Target=(ATAAT)n 1 47;	GhWUS1b_Dt	upstream
D10	RepeatMasker	similarity	10964071	10964137	.	+	.	Name=Simple_repeat;Target=(TTAAAA)n 1 66;	GhWUS1b_Dt	upstream
D10	RepeatMasker	similarity	10964547	10964572	.	+	.	Name=Simple_repeat;Target=(TTTA)n 1 26;	GhWUS1b_Dt	upstream
D10	RepeatMasker	similarity	10964846	10964910	.	+	.	Name=Simple_repeat;Target=(ATT)n 1 67;	GhWUS1b_Dt	upstream
D10	RepeatMasker	similarity	10970476	10970520	.	+	.	Name=Simple_repeat;Target=(TCACATA)n 1 45;	GhWUS1b_Dt	upstream
D10	RepeatMasker	similarity	10971582	10971720	.	-	.	Name=Unspecified;Target=rnd-2_family-9 1012 1150;	GhWUS1b_Dt	upstream
D10	RepeatMasker	similarity	10971864	10971935	.	+	.	Name=Simple_repeat;Target=(AAAC)n 1 70;	GhWUS1b_Dt	upstream
D02	RepeatMasker	similarity	17949054	17949110	.	+	.	Name=Simple_repeat;Target=(ATCAAAT)n 1 53;	GhWOX4_Dt	upstream
D02	RepeatMasker	similarity	17950304	17950349	.	+	.	Name=Simple_repeat;Target=(TATAA)n 1 46;	GhWOX4_Dt	upstream
D02	RepeatMasker	similarity	17953599	17953635	.	+	.	Name=Simple_repeat;Target=(TTATTT)n 1 34;	GhWOX4_Dt	upstream
D02	RepeatMasker	similarity	17955906	17955935	.	+	.	Name=Simple_repeat;Target=(ATTAA)n 1 28;	GhWOX4_Dt	upstream
D02	RepeatMasker	similarity	17957139	17957180	.	+	.	Name=Simple_repeat;Target=(TTT)n 1 42;	GhWOX4_Dt	upstream
D02	RepeatMasker	similarity	17958931	17959019	.	+	.	Name=Simple_repeat;Target=(AATT)n 1 84;	GhWOX4_Dt	downstream
D02	RepeatMasker	similarity	17959174	17959546	.	+	.	Name=LINE/L1;Target=L1-5_ALy 2288 2656;	GhWOX4_Dt	downstream
D02	RepeatMasker	similarity	17960813	17962091	.	-	.	Name=Unspecified;Target=rnd-2_family-330 7232 8524;	GhWOX4_Dt	downstream
D02	RepeatMasker	similarity	17962098	17962883	.	-	.	Name=Unspecified;Target=rnd-2_family-330 6393 7184;	GhWOX4_Dt	downstream
D02	RepeatMasker	similarity	17962881	17965024	.	-	.	Name=Unspecified;Target=rnd-2_family-330 4137 6258;	GhWOX4_Dt	downstream
D02	RepeatMasker	similarity	17964082	17964246	.	+	.	Name=LTR/Gypsy;Target=Gypsy-5_ALY-I 2290 2468;	GhWOX4_Dt	downstream
D02	RepeatMasker	similarity	17964902	17964933	.	+	.	Name=Low_complexity;Target=A-rich 1 35;	GhWOX4_Dt	downstream
D02	RepeatMasker	similarity	17965633	17965695	.	+	.	Name=Simple_repeat;Target=(CCCTTCC)n 1 61;	GhWOX4_Dt	downstream
D02	RepeatMasker	similarity	17966597	17967907	.	-	.	Name=Unspecified;Target=rnd-2_family-330 1994 3277;	GhWOX4_Dt	downstream
A07	RepeatMasker	similarity	57194352	57194665	.	-	.	Name=Unspecified;Target=rnd-2_family-20 6330 6643;	GhWOX13a_At	upstream
A07	RepeatMasker	similarity	57195533	57195618	.	+	.	Name=Simple_repeat;Target=(TTAA)n 1 86;	GhWOX13a_At	upstream
A07	RepeatMasker	similarity	57195533	57195611	.	+	.	Name=Simple_repeat;Target=(TTAA)n 1 79;	GhWOX13a_At	upstream
A07	RepeatMasker	similarity	57195553	57195618	.	+	.	Name=Simple_repeat;Target=(ATAA)n 1 66;	GhWOX13a_At	upstream
A07	RepeatMasker	similarity	57199198	57199227	.	+	.	Name=Simple_repeat;Target=(TGTCC)n 1 30;	GhWOX13a_At	upstream
A07	RepeatMasker	similarity	57200295	57200338	.	+	.	Name=Simple_repeat;Target=(ATTAA)n 1 43;	GhWOX13a_At	upstream
A07	RepeatMasker	similarity	57200865	57200900	.	+	.	Name=Simple_repeat;Target=(TA)n 1 39;	GhWOX13a_At	upstream
A07	RepeatMasker	similarity	57201381	57201405	.	+	.	Name=Simple_repeat;Target=(TA)n 1 25;	GhWOX13a_At	upstream
A07	RepeatMasker	similarity	57203158	57203197	.	+	.	Name=Simple_repeat;Target=(ATTTTTA)n 1 38;	GhWOX13a_At	upstream
A07	RepeatMasker	similarity	57203647	57203707	.	+	.	Name=Simple_repeat;Target=(TTTTCTT)n 1 58;	GhWOX13a_At	upstream
A07	RepeatMasker	similarity	57203648	57203692	.	+	.	Name=Simple_repeat;Target=(TTTCTCC)n 1 45;	GhWOX13a_At	upstream
A07	RepeatMasker	similarity	57203684	57203712	.	+	.	Name=Simple_repeat;Target=(TTTTC)n 1 28;	GhWOX13a_At	upstream
A07	RepeatMasker	similarity	57203693	57203707	.	+	.	Name=Simple_repeat;Target=(TTTTCTT)n 2 58;	GhWOX13a_At	upstream
A07	RepeatMasker	similarity	57203829	57203894	.	+	.	Name=Simple_repeat;Target=(ATGAGA)n 1 68;	GhWOX13a_At	upstream
A07	RepeatMasker	similarity	57204193	57204213	.	+	.	Name=Simple_repeat;Target=(T)n 1 21;	GhWOX13a_At	gene_region
A07	RepeatMasker	similarity	57206166	57206202	.	+	.	Name=Simple_repeat;Target=(TGTGCCAT)n 1 37;	GhWOX13a_At	downstream
A07	RepeatMasker	similarity	57206697	57206870	.	-	.	Name=Unspecified;Target=rnd-2_family-20 8383 8548;	GhWOX13a_At	downstream
A07	RepeatMasker	similarity	57207004	57207076	.	+	.	Name=Simple_repeat;Target=(AAAATAA)n 1 69;	GhWOX13a_At	downstream
A07	RepeatMasker	similarity	57211327	57211452	.	-	.	Name=Unspecified;Target=rnd-2_family-20 10475 10600;	GhWOX13a_At	downstream
A07	RepeatMasker	similarity	57211858	57212005	.	+	.	Name=Unspecified;Target=rnd-2_family-330 3806 3955;	GhWOX13a_At	downstream
A07	RepeatMasker	similarity	57213873	57213921	.	+	.	Name=Simple_repeat;Target=(TTTAA)n 1 49;	GhWOX13a_At	downstream
A07	RepeatMasker	similarity	57214043	57214225	.	+	.	Name=Unspecified;Target=rnd-2_family-20 8377 8549;	GhWOX13a_At	downstream
A07	RepeatMasker	similarity	57214225	57215061	.	-	.	Name=Unspecified;Target=rnd-2_family-20 9653 10481;	GhWOX13a_At	downstream
A07	RepeatMasker	similarity	57214225	57214605	.	+	.	Name=LTR/Gypsy;Target=Gypsy-25_ALY-I 3053 3432;	GhWOX13a_At	downstream
A07	RepeatMasker	similarity	57215330	57215436	.	+	.	Name=Simple_repeat;Target=(TATA)n 1 113;	GhWOX13a_At	downstream
A07	RepeatMasker	similarity	57215406	57215454	.	+	.	Name=Simple_repeat;Target=(TAAT)n 1 51;	GhWOX13a_At	downstream
A07	RepeatMasker	similarity	57215454	57215552	.	+	.	Name=Simple_repeat;Target=(AAAAG)n 1 99;	GhWOX13a_At	downstream
A01	RepeatMasker	similarity	72693999	72694048	.	+	.	Name=Simple_repeat;Target=(TTTTTA)n 1 48;	GhWOX6_At	downstream
A01	RepeatMasker	similarity	72694974	72695014	.	+	.	Name=Simple_repeat;Target=(AATTT)n 1 40;	GhWOX6_At	downstream
A01	RepeatMasker	similarity	72695140	72695167	.	+	.	Name=Simple_repeat;Target=(TTTTC)n 1 28;	GhWOX6_At	downstream
A01	RepeatMasker	similarity	72699430	72699464	.	+	.	Name=Simple_repeat;Target=(TA)n 1 35;	GhWOX6_At	downstream
A01	RepeatMasker	similarity	72701256	72701307	.	+	.	Name=Simple_repeat;Target=(CTTT)n 1 52;	GhWOX6_At	downstream
A01	RepeatMasker	similarity	72703942	72703981	.	+	.	Name=Simple_repeat;Target=(GAAAAA)n 1 41;	GhWOX6_At	upstream
A01	RepeatMasker	similarity	72704590	72704634	.	+	.	Name=Simple_repeat;Target=(ATAGAT)n 1 42;	GhWOX6_At	upstream
A01	RepeatMasker	similarity	72704590	72704624	.	+	.	Name=Simple_repeat;Target=(ATAGAT)n 1 33;	GhWOX6_At	upstream
A01	RepeatMasker	similarity	72704606	72704634	.	+	.	Name=Simple_repeat;Target=(ATATT)n 1 28;	GhWOX6_At	upstream
A01	RepeatMasker	similarity	72705289	72705337	.	+	.	Name=Simple_repeat;Target=(AAAATAA)n 1 49;	GhWOX6_At	upstream
A01	RepeatMasker	similarity	72707110	72707209	.	+	.	Name=Simple_repeat;Target=(TAA)n 1 105;	GhWOX6_At	upstream
A01	RepeatMasker	similarity	72708508	72708541	.	+	.	Name=Simple_repeat;Target=(TTTTATG)n 1 37;	GhWOX6_At	upstream
A01	RepeatMasker	similarity	72708535	72708562	.	+	.	Name=Simple_repeat;Target=(TTTAA)n 1 28;	GhWOX6_At	upstream
A01	RepeatMasker	similarity	72709739	72709781	.	+	.	Name=Simple_repeat;Target=(ATG)n 1 43;	GhWOX6_At	upstream
A01	RepeatMasker	similarity	72710926	72711061	.	+	.	Name=LTR/Copia;Target=Copia-12_ALY-I 234 276;	GhWOX6_At	upstream
A01	RepeatMasker	similarity	72711317	72712230	.	+	.	Name=LTR/Copia;Target=Copia-12_ALY-I 777 2430;	GhWOX6_At	upstream
D12	RepeatMasker	similarity	10591429	10591455	.	+	.	Name=Simple_repeat;Target=(AGA)n 1 27;	GhWUS1a_Dt	downstream
D12	RepeatMasker	similarity	10594164	10594221	.	+	.	Name=Simple_repeat;Target=(AATTT)n 1 55;	GhWUS1a_Dt	downstream
D12	RepeatMasker	similarity	10594459	10594510	.	+	.	Name=Simple_repeat;Target=(TCGAA)n 1 51;	GhWUS1a_Dt	downstream
D12	RepeatMasker	similarity	10596022	10596065	.	+	.	Name=Simple_repeat;Target=(TTTAAA)n 1 43;	GhWUS1a_Dt	downstream
D12	RepeatMasker	similarity	10596236	10596277	.	+	.	Name=Low_complexity;Target=A-rich 1 82;	GhWUS1a_Dt	downstream
D12	RepeatMasker	similarity	10596236	10596321	.	+	.	Name=Simple_repeat;Target=(CTAAAC)n 1 83;	GhWUS1a_Dt	downstream
D12	RepeatMasker	similarity	10596278	10596320	.	+	.	Name=Simple_repeat;Target=(AACCCT)n 1 44;	GhWUS1a_Dt	downstream
D12	RepeatMasker	similarity	10597193	10597245	.	+	.	Name=Simple_repeat;Target=(AAATTAA)n 1 54;	GhWUS1a_Dt	downstream
D12	RepeatMasker	similarity	10597933	10597993	.	+	.	Name=Simple_repeat;Target=(TAAAATT)n 1 57;	GhWUS1a_Dt	downstream
D12	RepeatMasker	similarity	10600170	10600209	.	+	.	Name=Simple_repeat;Target=(CTT)n 1 40;	GhWUS1a_Dt	gene_region
D12	RepeatMasker	similarity	10602305	10602335	.	+	.	Name=Simple_repeat;Target=(TTTC)n 1 30;	GhWUS1a_Dt	upstream
D12	RepeatMasker	similarity	10602550	10602599	.	+	.	Name=Simple_repeat;Target=(TTA)n 1 49;	GhWUS1a_Dt	upstream
D12	RepeatMasker	similarity	10605051	10605104	.	+	.	Name=Simple_repeat;Target=(ATCTTC)n 1 57;	GhWUS1a_Dt	upstream
D12	RepeatMasker	similarity	10606215	10606271	.	+	.	Name=Simple_repeat;Target=(AAT)n 1 58;	GhWUS1a_Dt	upstream
D12	RepeatMasker	similarity	10608902	10608939	.	+	.	Name=Simple_repeat;Target=(GGGTTA)n 1 38;	GhWUS1a_Dt	upstream
D12	RepeatMasker	similarity	10610012	10610092	.	+	.	Name=Simple_repeat;Target=(AAAAT)n 1 82;	GhWUS1a_Dt	upstream
D12	RepeatMasker	similarity	10610346	10610404	.	+	.	Name=Simple_repeat;Target=(TTTTTAC)n 1 58;	GhWUS1a_Dt	upstream
D12	RepeatMasker	similarity	10610700	10610754	.	+	.	Name=Simple_repeat;Target=(TTTTC)n 1 56;	GhWUS1a_Dt	upstream
D12	RepeatMasker	similarity	10611018	10611041	.	+	.	Name=Simple_repeat;Target=(A)n 1 24;	GhWUS1a_Dt	upstream
A02	RepeatMasker	similarity	83228851	83228875	.	+	.	Name=Simple_repeat;Target=(TTTTA)n 1 25;	GhWOX13b_At	upstream
A02	RepeatMasker	similarity	83229810	83229829	.	+	.	Name=Simple_repeat;Target=(CAT)n 1 20;	GhWOX13b_At	upstream
A02	RepeatMasker	similarity	83235248	83235574	.	-	.	Name=Unspecified;Target=rnd-2_family-188 16 373;	GhWOX13b_At	upstream
A02	RepeatMasker	similarity	83235668	83235764	.	+	.	Name=Simple_repeat;Target=(TTTAAAA)n 1 94;	GhWOX13b_At	upstream
A02	RepeatMasker	similarity	83236996	83237042	.	+	.	Name=Simple_repeat;Target=(ATATTTA)n 1 48;	GhWOX13b_At	upstream
A02	RepeatMasker	similarity	83238370	83238394	.	+	.	Name=Simple_repeat;Target=(TAA)n 1 25;	GhWOX13b_At	gene_region
A02	RepeatMasker	similarity	83238609	83238629	.	+	.	Name=Simple_repeat;Target=(GTGA)n 1 21;	GhWOX13b_At	gene_region
A02	RepeatMasker	similarity	83239186	83239228	.	+	.	Name=Simple_repeat;Target=(CATATT)n 1 45;	GhWOX13b_At	downstream
A02	RepeatMasker	similarity	83239491	83239582	.	+	.	Name=Simple_repeat;Target=(TTTTAAC)n 1 88;	GhWOX13b_At	downstream
A02	RepeatMasker	similarity	83240239	83240265	.	+	.	Name=Simple_repeat;Target=(AACAA)n 1 27;	GhWOX13b_At	downstream
A02	RepeatMasker	similarity	83244779	83244827	.	+	.	Name=Simple_repeat;Target=(A)n 1 49;	GhWOX13b_At	downstream
A02	RepeatMasker	similarity	83246779	83246806	.	+	.	Name=Simple_repeat;Target=(TTTTC)n 1 27;	GhWOX13b_At	downstream
D07	RepeatMasker	similarity	12702928	12702960	.	+	.	Name=Simple_repeat;Target=(TTAT)n 1 35;	GhWOX2a_Dt	downstream
D07	RepeatMasker	similarity	12703812	12703942	.	-	.	Name=Unspecified;Target=rnd-2_family-20 6267 6397;	GhWOX2a_Dt	downstream
D07	RepeatMasker	similarity	12705488	12705664	.	+	.	Name=Unspecified;Target=rnd-2_family-20 8383 8548;	GhWOX2a_Dt	downstream
D07	RepeatMasker	similarity	12707055	12707195	.	+	.	Name=LTR/Copia;Target=CASTOR_I-int 1253 1393;	GhWOX2a_Dt	downstream
D07	RepeatMasker	similarity	12707547	12708152	.	+	.	Name=LTR/Copia;Target=CASTOR_I-int 1763 2330;	GhWOX2a_Dt	downstream
D07	RepeatMasker	similarity	12708606	12709632	.	+	.	Name=LTR/Copia;Target=CASTOR_I-int 3203 4415;	GhWOX2a_Dt	downstream
D07	RepeatMasker	similarity	12709991	12710013	.	+	.	Name=Simple_repeat;Target=(A)n 1 23;	GhWOX2a_Dt	downstream
D07	RepeatMasker	similarity	12710687	12710703	.	+	.	Name=Simple_repeat;Target=(GAG)n 1 17;	GhWOX2a_Dt	gene_region
D07	RepeatMasker	similarity	12713579	12713615	.	+	.	Name=Simple_repeat;Target=(ATATTA)n 1 37;	GhWOX2a_Dt	upstream
D07	RepeatMasker	similarity	12714552	12714578	.	+	.	Name=Simple_repeat;Target=(CTT)n 1 28;	GhWOX2a_Dt	upstream
D07	RepeatMasker	similarity	12714936	12714981	.	+	.	Name=Simple_repeat;Target=(AAAAT)n 1 45;	GhWOX2a_Dt	upstream
D07	RepeatMasker	similarity	12716768	12716793	.	+	.	Name=Simple_repeat;Target=(T)n 1 26;	GhWOX2a_Dt	upstream
D07	RepeatMasker	similarity	12717123	12717166	.	+	.	Name=Simple_repeat;Target=(ACTAATT)n 1 40;	GhWOX2a_Dt	upstream
D07	RepeatMasker	similarity	12718009	12718335	.	-	.	Name=Unspecified;Target=rnd-2_family-188 7 336;	GhWOX2a_Dt	upstream
D07	RepeatMasker	similarity	12718954	12718980	.	+	.	Name=Simple_repeat;Target=(TTTA)n 1 27;	GhWOX2a_Dt	upstream
D05	RepeatMasker	similarity	18062819	18062993	.	+	.	Name=Simple_repeat;Target=(AAATTT)n 1 177;	GhWOX4b_Dt	downstream
D05	RepeatMasker	similarity	18063227	18063286	.	+	.	Name=Simple_repeat;Target=(AAAATT)n 1 59;	GhWOX4b_Dt	downstream
D05	RepeatMasker	similarity	18063540	18063596	.	+	.	Name=Simple_repeat;Target=(TTTAA)n 1 61;	GhWOX4b_Dt	downstream
D05	RepeatMasker	similarity	18063545	18063594	.	+	.	Name=Simple_repeat;Target=(ATTT)n 1 49;	GhWOX4b_Dt	downstream
D05	RepeatMasker	similarity	18063948	18063985	.	+	.	Name=Simple_repeat;Target=(TTAATT)n 1 40;	GhWOX4b_Dt	downstream
D05	RepeatMasker	similarity	18065054	18065163	.	+	.	Name=Simple_repeat;Target=(AATT)n 1 103;	GhWOX4b_Dt	downstream
D05	RepeatMasker	similarity	18066080	18066136	.	+	.	Name=Simple_repeat;Target=(ATAC)n 1 56;	GhWOX4b_Dt	downstream
D05	RepeatMasker	similarity	18067622	18067703	.	+	.	Name=Simple_repeat;Target=(TTTA)n 1 80;	GhWOX4b_Dt	downstream
D05	RepeatMasker	similarity	18067726	18067860	.	+	.	Name=Unspecified;Target=rnd-2_family-20 8383 8512;	GhWOX4b_Dt	downstream
D05	RepeatMasker	similarity	18071683	18071700	.	+	.	Name=Simple_repeat;Target=(AG)n 1 18;	GhWOX4b_Dt	gene_region
D05	RepeatMasker	similarity	18072719	18072757	.	+	.	Name=Simple_repeat;Target=(AAGAA)n 1 38;	GhWOX4b_Dt	upstream
D05	RepeatMasker	similarity	18072974	18073000	.	+	.	Name=Simple_repeat;Target=(TTTTA)n 1 28;	GhWOX4b_Dt	upstream
D05	RepeatMasker	similarity	18075114	18075199	.	+	.	Name=Simple_repeat;Target=(AACTAAA)n 1 86;	GhWOX4b_Dt	upstream
D05	RepeatMasker	similarity	18075126	18075198	.	+	.	Name=Simple_repeat;Target=(AAAATCC)n 1 74;	GhWOX4b_Dt	upstream
D05	RepeatMasker	similarity	18080628	18080690	.	+	.	Name=Simple_repeat;Target=(TCTT)n 1 59;	GhWOX4b_Dt	upstream
D05	RepeatMasker	similarity	18080628	18080642	.	+	.	Name=Simple_repeat;Target=(TCTT)n 1 23;	GhWOX4b_Dt	upstream
D05	RepeatMasker	similarity	18080643	18080669	.	+	.	Name=Simple_repeat;Target=(T)n 1 27;	GhWOX4b_Dt	upstream
D05	RepeatMasker	similarity	18080670	18080690	.	+	.	Name=Simple_repeat;Target=(TCTT)n 24 59;	GhWOX4b_Dt	upstream
D05	RepeatMasker	similarity	18081023	18081068	.	+	.	Name=Simple_repeat;Target=(AAATAAT)n 1 46;	GhWOX4b_Dt	upstream
D05	RepeatMasker	similarity	18081263	18081304	.	+	.	Name=Simple_repeat;Target=(AAC)n 1 45;	GhWOX4b_Dt	upstream
D05	RepeatMasker	similarity	18081598	18081644	.	+	.	Name=Simple_repeat;Target=(ATATTTA)n 1 48;	GhWOX4b_Dt	upstream
D10	RepeatMasker	similarity	62449941	62450041	.	+	.	Name=Simple_repeat;Target=(TTTCTT)n 1 98;	GhWOX5_Dt	downstream
D10	RepeatMasker	similarity	62451754	62451780	.	+	.	Name=Simple_repeat;Target=(AT)n 1 27;	GhWOX5_Dt	downstream
D10	RepeatMasker	similarity	62452345	62452424	.	+	.	Name=Simple_repeat;Target=(ATAATTT)n 1 73;	GhWOX5_Dt	downstream
D10	RepeatMasker	similarity	62453970	62454022	.	+	.	Name=Simple_repeat;Target=(TA)n 1 57;	GhWOX5_Dt	downstream
D10	RepeatMasker	similarity	62454577	62454690	.	+	.	Name=Simple_repeat;Target=(TA)n 1 122;	GhWOX5_Dt	downstream
D10	RepeatMasker	similarity	62458647	62458674	.	+	.	Name=Simple_repeat;Target=(GAA)n 1 30;	GhWOX5_Dt	gene_region
D10	RepeatMasker	similarity	62458698	62458726	.	+	.	Name=Simple_repeat;Target=(TTG)n 1 29;	GhWOX5_Dt	gene_region
D10	RepeatMasker	similarity	62459158	62459181	.	+	.	Name=Simple_repeat;Target=(TA)n 1 25;	GhWOX5_Dt	upstream
D10	RepeatMasker	similarity	62460533	62460822	.	+	.	Name=Unspecified;Target=rnd-2_family-188 85 375;	GhWOX5_Dt	upstream
D10	RepeatMasker	similarity	62461741	62461757	.	+	.	Name=Simple_repeat;Target=(ATA)n 1 17;	GhWOX5_Dt	upstream
D10	RepeatMasker	similarity	62463337	62463372	.	+	.	Name=Simple_repeat;Target=(TAAAATT)n 1 36;	GhWOX5_Dt	upstream
D10	RepeatMasker	similarity	62464138	62464169	.	+	.	Name=Simple_repeat;Target=(CCTAAA)n 1 32;	GhWOX5_Dt	upstream
D10	RepeatMasker	similarity	62465467	62465504	.	+	.	Name=Simple_repeat;Target=(TTAATT)n 1 36;	GhWOX5_Dt	upstream
D10	RepeatMasker	similarity	62467274	62467627	.	+	.	Name=Unspecified;Target=rnd-2_family-188 1 375;	GhWOX5_Dt	upstream
A05	RepeatMasker	similarity	13643684	13643724	.	+	.	Name=Simple_repeat;Target=(TTTAAA)n 1 39;	GhWOX9_At	upstream
A05	RepeatMasker	similarity	13646549	13646658	.	+	.	Name=Simple_repeat;Target=(ATTTTAA)n 1 111;	GhWOX9_At	upstream
A05	RepeatMasker	similarity	13648145	13648190	.	+	.	Name=Simple_repeat;Target=(TTTTTTA)n 1 46;	GhWOX9_At	upstream
A05	RepeatMasker	similarity	13648150	13648166	.	+	.	Name=Simple_repeat;Target=(TA)n 1 17;	GhWOX9_At	upstream
A05	RepeatMasker	similarity	13648167	13648190	.	+	.	Name=Simple_repeat;Target=(TTTTTTA)n 6 46;	GhWOX9_At	upstream
A05	RepeatMasker	similarity	13650275	13650312	.	+	.	Name=Simple_repeat;Target=(TTAATT)n 1 41;	GhWOX9_At	upstream
A05	RepeatMasker	similarity	13650753	13650796	.	+	.	Name=Simple_repeat;Target=(CAAAAAA)n 1 46;	GhWOX9_At	upstream
A05	RepeatMasker	similarity	13651107	13651132	.	+	.	Name=Simple_repeat;Target=(CT)n 1 24;	GhWOX9_At	upstream
A05	RepeatMasker	similarity	13651445	13651481	.	+	.	Name=Simple_repeat;Target=(TTTAT)n 1 37;	GhWOX9_At	upstream
A05	RepeatMasker	similarity	13656236	13656287	.	+	.	Name=Simple_repeat;Target=(TATT)n 1 49;	GhWOX9_At	downstream
A05	RepeatMasker	similarity	13656236	13656290	.	+	.	Name=Simple_repeat;Target=(TATT)n 1 51;	GhWOX9_At	downstream
A05	RepeatMasker	similarity	13656256	13656290	.	+	.	Name=Simple_repeat;Target=(TTATTT)n 1 33;	GhWOX9_At	downstream
A05	RepeatMasker	similarity	13657127	13657155	.	+	.	Name=Simple_repeat;Target=(AATTA)n 1 29;	GhWOX9_At	downstream
A05	RepeatMasker	similarity	13661380	13661442	.	+	.	Name=Simple_repeat;Target=(TTTATTT)n 1 62;	GhWOX9_At	downstream
A05	RepeatMasker	similarity	13661632	13661648	.	+	.	Name=Simple_repeat;Target=(A)n 1 17;	GhWOX9_At	downstream
A05	RepeatMasker	similarity	13662097	13662145	.	+	.	Name=Simple_repeat;Target=(TATTAAA)n 1 46;	GhWOX9_At	downstream
scaffold4075_D05	RepeatMasker	similarity	3744	3808	.	+	.	Name=Simple_repeat;Target=(TTTATGG)n 1 66;	GhWOX3a_Dt	upstream
scaffold4075_D05	RepeatMasker	similarity	8420	8461	.	+	.	Name=Simple_repeat;Target=(AAATATT)n 1 45;	GhWOX3a_Dt	upstream
scaffold4075_D05	RepeatMasker	similarity	11031	11050	.	+	.	Name=Simple_repeat;Target=(ATG)n 1 20;	GhWOX3a_Dt	upstream
scaffold4075_D05	RepeatMasker	similarity	11781	11837	.	+	.	Name=Simple_repeat;Target=(TA)n 1 58;	GhWOX3a_Dt	upstream
scaffold4075_D05	RepeatMasker	similarity	11889	11944	.	+	.	Name=Simple_repeat;Target=(TCTATA)n 1 56;	GhWOX3a_Dt	upstream
scaffold4075_D05	RepeatMasker	similarity	13060	13096	.	+	.	Name=Simple_repeat;Target=(CTCT)n 1 37;	GhWOX3a_Dt	upstream
scaffold4075_D05	RepeatMasker	similarity	13515	13559	.	+	.	Name=Simple_repeat;Target=(CAACAT)n 1 46;	GhWOX3a_Dt	gene_region
scaffold4075_D05	RepeatMasker	similarity	14534	14561	.	+	.	Name=Simple_repeat;Target=(CAA)n 1 28;	GhWOX3a_Dt	gene_region
scaffold4075_D05	RepeatMasker	similarity	14714	14737	.	+	.	Name=Simple_repeat;Target=(A)n 1 24;	GhWOX3a_Dt	downstream
scaffold4075_D05	RepeatMasker	similarity	14738	14780	.	+	.	Name=Simple_repeat;Target=(TTTAGT)n 1 46;	GhWOX3a_Dt	downstream
scaffold4075_D05	RepeatMasker	similarity	14949	14982	.	+	.	Name=Simple_repeat;Target=(TTCCAA)n 1 33;	GhWOX3a_Dt	downstream
scaffold4075_D05	RepeatMasker	similarity	15242	15267	.	+	.	Name=Simple_repeat;Target=(ATT)n 1 27;	GhWOX3a_Dt	downstream
scaffold4075_D05	RepeatMasker	similarity	15678	15736	.	+	.	Name=Simple_repeat;Target=(GCAA)n 1 60;	GhWOX3a_Dt	downstream
scaffold4075_D05	RepeatMasker	similarity	16091	16114	.	+	.	Name=Simple_repeat;Target=(G)n 1 24;	GhWOX3a_Dt	downstream
scaffold4075_D05	RepeatMasker	similarity	16225	16263	.	+	.	Name=Simple_repeat;Target=(TCTT)n 1 39;	GhWOX3a_Dt	downstream
scaffold4075_D05	RepeatMasker	similarity	16540	16623	.	+	.	Name=Simple_repeat;Target=(TTAT)n 1 82;	GhWOX3a_Dt	downstream
scaffold4075_D05	RepeatMasker	similarity	16853	16908	.	-	.	Name=LTR/Copia;Target=ATCopia24I 2746 2798;	GhWOX3a_Dt	downstream
scaffold4075_D05	RepeatMasker	similarity	16857	16908	.	+	.	Name=Simple_repeat;Target=(TGA)n 1 52;	GhWOX3a_Dt	downstream
scaffold4075_D05	RepeatMasker	similarity	21535	21592	.	+	.	Name=Simple_repeat;Target=(AAAA)n 1 58;	GhWOX3a_Dt	downstream
scaffold4075_D05	RepeatMasker	similarity	21605	21641	.	+	.	Name=Simple_repeat;Target=(TCT)n 1 37;	GhWOX3a_Dt	downstream
scaffold4075_D05	RepeatMasker	similarity	21933	21969	.	+	.	Name=Simple_repeat;Target=(AGAGAAA)n 1 36;	GhWOX3a_Dt	downstream
scaffold4075_D05	RepeatMasker	similarity	22008	22050	.	+	.	Name=Simple_repeat;Target=(AACA)n 1 42;	GhWOX3a_Dt	downstream
A11	RepeatMasker	similarity	88897267	88897313	.	+	.	Name=Simple_repeat;Target=(TA)n 1 50;	GhWOX12_At	upstream
A11	RepeatMasker	similarity	88898579	88898672	.	-	.	Name=Unspecified;Target=rnd-2_family-20 8325 8414;	GhWOX12_At	upstream
A11	RepeatMasker	similarity	88900840	88900928	.	+	.	Name=Simple_repeat;Target=(AAAAGA)n 1 91;	GhWOX12_At	upstream
A11	RepeatMasker	similarity	88900846	88900918	.	+	.	Name=Simple_repeat;Target=(AAAAG)n 1 69;	GhWOX12_At	upstream
A11	RepeatMasker	similarity	88900965	88901004	.	+	.	Name=Simple_repeat;Target=(AAAAC)n 1 39;	GhWOX12_At	upstream
A11	RepeatMasker	similarity	88901813	88901851	.	+	.	Name=Simple_repeat;Target=(TTTAT)n 1 39;	GhWOX12_At	upstream
A11	RepeatMasker	similarity	88902113	88902145	.	+	.	Name=Simple_repeat;Target=(TTCATT)n 1 32;	GhWOX12_At	upstream
A11	RepeatMasker	similarity	88902428	88902433	.	+	.	Name=Simple_repeat;Target=(ATAT)n 1 14;	GhWOX12_At	upstream
A11	RepeatMasker	similarity	88902428	88902482	.	+	.	Name=Simple_repeat;Target=(ATAT)n 1 53;	GhWOX12_At	upstream
A11	RepeatMasker	similarity	88902434	88902470	.	+	.	Name=Simple_repeat;Target=(ATAGT)n 1 41;	GhWOX12_At	upstream
A11	RepeatMasker	similarity	88902471	88902482	.	+	.	Name=Simple_repeat;Target=(ATAT)n 15 53;	GhWOX12_At	upstream
A11	RepeatMasker	similarity	88903353	88903399	.	+	.	Name=Simple_repeat;Target=(AAATT)n 1 47;	GhWOX12_At	upstream
A11	RepeatMasker	similarity	88904632	88904667	.	+	.	Name=Simple_repeat;Target=(AATA)n 1 35;	GhWOX12_At	upstream
A11	RepeatMasker	similarity	88906696	88906724	.	+	.	Name=Simple_repeat;Target=(AT)n 1 29;	GhWOX12_At	upstream
A11	RepeatMasker	similarity	88910117	88910199	.	+	.	Name=Simple_repeat;Target=(TACAA)n 1 81;	GhWOX12_At	downstream
A11	RepeatMasker	similarity	88910238	88910262	.	+	.	Name=Simple_repeat;Target=(TAA)n 1 24;	GhWOX12_At	downstream
A11	RepeatMasker	similarity	88910446	88910484	.	+	.	Name=Simple_repeat;Target=(AAAAAT)n 1 39;	GhWOX12_At	downstream
A11	RepeatMasker	similarity	88910693	88910734	.	+	.	Name=Simple_repeat;Target=(TTTAT)n 1 42;	GhWOX12_At	downstream
A11	RepeatMasker	similarity	88913755	88913784	.	+	.	Name=Simple_repeat;Target=(TAGT)n 1 33;	GhWOX12_At	downstream
A11	RepeatMasker	similarity	88914862	88914944	.	+	.	Name=Simple_repeat;Target=(AATAA)n 1 82;	GhWOX12_At	downstream
A11	RepeatMasker	similarity	88915647	88915689	.	+	.	Name=Simple_repeat;Target=(TTGAGA)n 1 44;	GhWOX12_At	downstream
A11	RepeatMasker	similarity	88915675	88915747	.	+	.	Name=Simple_repeat;Target=(ATACTGA)n 1 76;	GhWOX12_At	downstream
A11	RepeatMasker	similarity	88915982	88916140	.	+	.	Name=Simple_repeat;Target=(TACTGT)n 1 164;	GhWOX12_At	downstream
